# Supplementary material for: Physicochemical characterization of sodium stearoyl lactylate (SSL), polyoxyethylene sorbitan monolaurate (Tween 20) and κ-carrageenan
Source: Data Brief. 2018 May 19;19:642–50. doi: 10.1016/j.dib.2018.05.064 (PMC5997900; doi:10.1016/j.dib.2018.05.064)
Supplement: Supplementary file 2 — Supplementary material [file mmc2.xlsx]

## Sheet: DSC
SSL					k-carrageenan + KCl					k-carrageenan
Heating		Cooling			Heating		Cooling			Heating		Cooling
Furnace temperature	Heat flow	Furnace temperature	Heat flow		Furnace temperature	Heat flow	Furnace temperature	Heat flow		Furnace temperature	Heat flow	Furnace temperature	Heat flow
°C	mW	°C	mW		°C	mW	°C	mW		°C	mW	°C	mW
64.9663	1.3228	64.9666	1.3913		22.5352	-0.5491	34.9833	4.4685		5.018	-0.0312	24.9825	4.8068
64.9304	1.3225	64.9308	1.3908		22.5722	-0.5491	34.9462	4.4685		5.0554	-0.0309	24.9456	4.8068
64.8948	1.3224	64.8952	1.3906		22.6094	-0.5492	34.9091	4.4685		5.0925	-0.0306	24.9085	4.8067
64.8591	1.3224	64.8597	1.3905		22.6465	-0.5492	34.872	4.4684		5.1297	-0.0303	24.8714	4.8067
64.8233	1.3223	64.8238	1.3903		22.6836	-0.5492	34.835	4.4684		5.167	-0.03	24.8345	4.8067
64.7882	1.3223	64.7876	1.3902		22.7205	-0.5492	34.7981	4.4683		5.2043	-0.0297	24.7973	4.8066
64.7525	1.3223	64.752	1.3904		22.7576	-0.5493	34.7609	4.4683		5.2414	-0.0294	24.7602	4.8066
64.7166	1.3224	64.7164	1.3913		22.7946	-0.5493	34.724	4.4683		5.2788	-0.0291	24.723	4.8065
64.6811	1.3224	64.6805	1.392		22.8316	-0.5493	34.6869	4.4683		5.3158	-0.0288	24.686	4.8065
64.6453	1.3224	64.6445	1.3918		22.8686	-0.5492	34.65	4.4682		5.3531	-0.0285	24.649	4.8065
64.6093	1.3223	64.6089	1.3914		22.9055	-0.5491	34.6128	4.4681		5.3903	-0.0283	24.6122	4.8065
64.5734	1.3222	64.5733	1.3911		22.9427	-0.549	34.5758	4.4681		5.4275	-0.0281	24.575	4.8065
64.5377	1.3221	64.5379	1.3909		22.9797	-0.549	34.5389	4.468		5.4647	-0.0278	24.5381	4.8065
64.5017	1.3219	64.5021	1.3908		23.0167	-0.5489	34.5018	4.468		5.5019	-0.0276	24.5009	4.8064
64.4658	1.3215	64.4658	1.3906		23.0538	-0.5488	34.4646	4.468		5.5391	-0.0274	24.4641	4.8064
64.4302	1.3212	64.4299	1.3905		23.0909	-0.5488	34.4276	4.4679		5.5764	-0.0271	24.427	4.8064
64.3945	1.3209	64.3944	1.3903		23.128	-0.5489	34.3906	4.4679		5.6136	-0.0269	24.3899	4.8064
64.3589	1.3204	64.3589	1.3901		23.1649	-0.5489	34.3534	4.4678		5.6507	-0.0267	24.3529	4.8063
64.3233	1.3201	64.3232	1.39		23.202	-0.549	34.3165	4.4677		5.6879	-0.0265	24.3159	4.8063
64.2876	1.3199	64.2873	1.3899		23.2391	-0.5491	34.2794	4.4677		5.7252	-0.0263	24.2788	4.8062
64.2516	1.3199	64.2517	1.3898		23.2761	-0.5492	34.2422	4.4676		5.7624	-0.026	24.2416	4.8062
64.2158	1.3199	64.2161	1.3898		23.3131	-0.5493	34.2052	4.4675		5.7994	-0.0258	24.2046	4.8061
64.1805	1.32	64.1803	1.3898		23.3502	-0.5495	34.1683	4.4675		5.8366	-0.0256	24.1677	4.8061
64.1448	1.3205	64.1444	1.3902		23.3872	-0.5496	34.1314	4.4674		5.8737	-0.0254	24.1305	4.806
64.1089	1.3217	64.109	1.3914		23.4242	-0.5497	34.0943	4.4673		5.9109	-0.0252	24.0934	4.806
64.0733	1.3227	64.0731	1.3923		23.4613	-0.5499	34.0573	4.4673		5.9481	-0.0249	24.0564	4.8059
64.0373	1.3234	64.0375	1.3927		23.4983	-0.5501	34.0203	4.4672		5.9855	-0.0247	24.0194	4.8059
64.0015	1.3236	64.0021	1.3927		23.5353	-0.5502	33.9832	4.4672		6.0226	-0.0245	23.9825	4.8058
63.9662	1.3237	63.9664	1.3926		23.5724	-0.5504	33.9461	4.4671		6.0598	-0.0243	23.9455	4.8058
63.9308	1.3236	63.9306	1.3925		23.6096	-0.5506	33.9091	4.4671		6.0969	-0.0241	23.9084	4.8057
63.8951	1.3235	63.8949	1.3924		23.6466	-0.5508	33.872	4.4671		6.1341	-0.0239	23.8715	4.8056
63.8591	1.3234	63.8594	1.3922		23.6835	-0.551	33.835	4.467		6.1712	-0.0237	23.8344	4.8056
63.8235	1.3231	63.8236	1.392		23.7205	-0.5512	33.7979	4.467		6.2084	-0.0235	23.7972	4.8055
63.7877	1.3224	63.7877	1.3915		23.7578	-0.5515	33.7609	4.4669		6.2454	-0.0234	23.7601	4.8054
63.7517	1.3218	63.7522	1.3911		23.7948	-0.5518	33.7238	4.4669		6.2825	-0.0232	23.7231	4.8054
63.7161	1.3213	63.7163	1.3909		23.8318	-0.5522	33.6868	4.4669		6.3196	-0.023	23.686	4.8053
63.6802	1.3209	63.6803	1.3905		23.8688	-0.5526	33.6498	4.4668		6.357	-0.0228	23.649	4.8053
63.6443	1.3206	63.6445	1.3896		23.9059	-0.5529	33.6127	4.4668		6.394	-0.0226	23.612	4.8053
63.6087	1.3206	63.6088	1.3886		23.9429	-0.5532	33.5757	4.4668		6.4311	-0.0224	23.5751	4.8053
63.573	1.321	63.5729	1.388		23.9798	-0.5536	33.5387	4.4667		6.4681	-0.0222	23.538	4.8052
63.5371	1.3212	63.5373	1.3878		24.0167	-0.5538	33.5016	4.4666		6.5054	-0.022	23.501	4.8052
63.5015	1.3212	63.5018	1.3878		24.054	-0.5541	33.4645	4.4666		6.5425	-0.0218	23.4638	4.8051
63.4659	1.321	63.466	1.3878		24.091	-0.5544	33.4276	4.4665		6.5797	-0.0216	23.4269	4.8051
63.4301	1.3209	63.4301	1.3882		24.1279	-0.5546	33.3906	4.4665		6.6168	-0.0215	23.39	4.805
63.3945	1.3208	63.3943	1.3885		24.1651	-0.5548	33.3535	4.4665		6.6541	-0.0213	23.3529	4.805
63.359	1.3206	63.3588	1.3886		24.202	-0.555	33.3165	4.4664		6.6912	-0.0212	23.3158	4.8049
63.3232	1.3203	63.3229	1.3885		24.2392	-0.5552	33.2794	4.4664		6.7283	-0.021	23.2787	4.8049
63.2874	1.3199	63.2874	1.3883		24.2762	-0.5554	33.2423	4.4663		6.7653	-0.0209	23.2418	4.8048
63.2518	1.3195	63.2517	1.3879		24.3133	-0.5556	33.2053	4.4663		6.8023	-0.0208	23.2047	4.8048
63.216	1.3194	63.2162	1.3876		24.3504	-0.5557	33.1682	4.4662		6.8394	-0.0206	23.1676	4.8046
63.1804	1.3194	63.1804	1.3875		24.3874	-0.5559	33.1312	4.4661		6.8765	-0.0205	23.1305	4.8046
63.1448	1.3193	63.1446	1.3876		24.4243	-0.556	33.0943	4.4661		6.9135	-0.0204	23.0935	4.8046
63.1095	1.3195	63.109	1.3878		24.4614	-0.5561	33.0573	4.466		6.9507	-0.0202	23.0565	4.8045
63.0736	1.3198	63.0734	1.3879		24.4984	-0.5562	33.0203	4.4659		6.9878	-0.0201	23.0194	4.8045
63.0378	1.3198	63.0376	1.388		24.5354	-0.5563	32.9831	4.4658		7.025	-0.02	22.9824	4.8045
63.002	1.3196	63.0019	1.3879		24.5725	-0.5564	32.946	4.4658		7.0622	-0.0199	22.9454	4.8044
62.9661	1.3192	62.9666	1.3878		24.6096	-0.5564	32.9089	4.4657		7.0993	-0.0198	22.9082	4.8044
62.9303	1.3189	62.9309	1.3877		24.6466	-0.5565	32.8721	4.4657		7.1364	-0.0197	22.8712	4.8044
62.8946	1.3188	62.8948	1.3875		24.6837	-0.5566	32.8351	4.4656		7.1736	-0.0197	22.8342	4.8044
62.8586	1.3193	62.8588	1.3875		24.7206	-0.5566	32.7979	4.4656		7.2107	-0.0196	22.7972	4.8043
62.8231	1.32	62.823	1.3878		24.7578	-0.5567	32.7609	4.4655		7.2478	-0.0195	22.7601	4.8043
62.7874	1.3208	62.7873	1.3885		24.7948	-0.5568	32.7238	4.4655		7.2849	-0.0195	22.7231	4.8043
62.7515	1.3212	62.7515	1.3888		24.8319	-0.5568	32.6868	4.4654		7.3219	-0.0194	22.6859	4.8043
62.7157	1.3211	62.7158	1.3886		24.8688	-0.5568	32.6497	4.4654		7.359	-0.0193	22.6489	4.8043
62.68	1.3207	62.6801	1.3886		24.9059	-0.5569	32.6125	4.4653		7.3959	-0.0193	22.6121	4.8043
62.6444	1.3204	62.6443	1.3887		24.943	-0.5569	32.5756	4.4653		7.433	-0.0193	22.5751	4.8042
62.6084	1.3201	62.6085	1.3888		24.98	-0.557	32.5386	4.4652		7.4702	-0.0192	22.5379	4.8042
62.5727	1.32	62.573	1.3886		25.0169	-0.557	32.5016	4.4652		7.5072	-0.0191	22.5008	4.8042
62.5369	1.32	62.5371	1.3882		25.0539	-0.557	32.4646	4.4651		7.5445	-0.0191	22.4638	4.8041
62.5015	1.3198	62.5012	1.3882		25.091	-0.5571	32.4277	4.465		7.5815	-0.019	22.4269	4.8041
62.4657	1.3196	62.4661	1.3883		25.128	-0.5571	32.3904	4.465		7.6188	-0.0189	22.3897	4.804
62.4302	1.3196	62.4303	1.3885		25.1652	-0.5571	32.3533	4.4649		7.6557	-0.0189	22.3528	4.804
62.3945	1.3198	62.3945	1.3885		25.2022	-0.5571	32.3164	4.4649		7.6928	-0.0189	22.3157	4.8039
62.3585	1.3198	62.3587	1.3879		25.2393	-0.5572	32.2793	4.4648		7.73	-0.0188	22.2786	4.8039
62.3228	1.3197	62.3232	1.3875		25.2763	-0.5572	32.2423	4.4647		7.767	-0.0188	22.2414	4.8038
62.2876	1.3195	62.2875	1.3873		25.3133	-0.5572	32.2052	4.4646		7.8041	-0.0188	22.2044	4.8038
62.252	1.319	62.2516	1.3872		25.3504	-0.5573	32.1681	4.4645		7.8412	-0.0188	22.1676	4.8038
62.2162	1.3185	62.2162	1.3872		25.3875	-0.5572	32.131	4.4645		7.8783	-0.0188	22.1307	4.8038
62.1804	1.3184	62.1803	1.3872		25.4246	-0.5573	32.094	4.4644		7.9152	-0.0189	22.0935	4.8038
62.1447	1.3185	62.1445	1.3876		25.4614	-0.5573	32.057	4.4643		7.9523	-0.0189	22.0563	4.8038
62.1091	1.3186	62.1089	1.3883		25.4984	-0.5573	32.0201	4.4642		7.9893	-0.0189	22.0193	4.8038
62.0731	1.3187	62.0731	1.3886		25.5356	-0.5574	31.9831	4.4641		8.0264	-0.0189	21.9823	4.8038
62.0375	1.3187	62.0371	1.3887		25.5726	-0.5574	31.946	4.464		8.0635	-0.0189	21.9452	4.8038
62.0018	1.3184	62.0013	1.3885		25.6096	-0.5574	31.9089	4.4639		8.1007	-0.0189	21.9081	4.8039
61.9658	1.3178	61.9661	1.388		25.6467	-0.5575	31.8718	4.4639		8.1378	-0.0189	21.8713	4.8039
61.9301	1.3174	61.9304	1.3877		25.6838	-0.5575	31.8349	4.4638		8.1749	-0.0189	21.8341	4.8039
61.8942	1.3174	61.8945	1.3878		25.7208	-0.5576	31.7978	4.4637		8.2122	-0.019	21.7972	4.8039
61.8582	1.3175	61.8586	1.388		25.7579	-0.5576	31.7606	4.4636		8.2492	-0.019	21.7602	4.804
61.8226	1.3177	61.8227	1.3881		25.7949	-0.5577	31.7237	4.4636		8.2862	-0.0191	21.7231	4.8039
61.7872	1.3177	61.7869	1.3883		25.8319	-0.5577	31.6867	4.4635		8.3233	-0.0191	21.6861	4.8039
61.7512	1.3177	61.7511	1.3883		25.869	-0.5578	31.6497	4.4635		8.3602	-0.0192	21.649	4.8039
61.7154	1.3173	61.7158	1.3878		25.9061	-0.5578	31.6126	4.4634		8.3973	-0.0192	21.6118	4.8038
61.68	1.3168	61.6802	1.387		25.9431	-0.5578	31.5756	4.4634		8.4344	-0.0193	21.5748	4.8037
61.6441	1.3166	61.6443	1.3867		25.9802	-0.5579	31.5386	4.4633		8.4714	-0.0194	21.5378	4.8037
61.6086	1.3166	61.6086	1.3867		26.0173	-0.5579	31.5015	4.4633		8.5083	-0.0195	21.5007	4.8036
61.5729	1.3164	61.573	1.3867		26.0543	-0.558	31.4644	4.4632		8.5454	-0.0196	21.4637	4.8036
61.537	1.3163	61.5372	1.3866		26.0912	-0.5581	31.4275	4.4632		8.5826	-0.0196	21.4267	4.8036
61.5016	1.3163	61.5014	1.3868		26.1282	-0.5581	31.3904	4.4631		8.6196	-0.0197	21.3896	4.8036
61.4661	1.3162	61.4658	1.3872		26.1652	-0.5582	31.3534	4.463		8.6568	-0.0198	21.3527	4.8036
61.4305	1.316	61.43	1.3871		26.2024	-0.5582	31.3163	4.4629		8.6939	-0.02	21.3156	4.8035
61.3947	1.3158	61.3941	1.387		26.2394	-0.5583	31.2793	4.4628		8.7309	-0.0201	21.2786	4.8035
61.3587	1.3157	61.3586	1.387		26.2764	-0.5583	31.2422	4.4627		8.7681	-0.0202	21.2415	4.8035
61.3232	1.3155	61.3234	1.387		26.3135	-0.5584	31.2051	4.4627		8.8051	-0.0204	21.2046	4.8035
61.2875	1.3152	61.2878	1.387		26.3504	-0.5584	31.1681	4.4626		8.8422	-0.0205	21.1676	4.8035
61.2517	1.3149	61.2519	1.3872		26.3875	-0.5585	31.1311	4.4625		8.8792	-0.0207	21.1306	4.8035
61.2161	1.3147	61.2161	1.3873		26.4246	-0.5586	31.094	4.4624		8.9163	-0.0208	21.0936	4.8035
61.1803	1.3145	61.1803	1.3872		26.4617	-0.5587	31.0571	4.4624		8.9534	-0.021	21.0564	4.8035
61.1443	1.3143	61.1445	1.3871		26.4986	-0.5587	31.0201	4.4623		8.9904	-0.0212	21.0193	4.8035
61.1086	1.3144	61.1088	1.3871		26.5357	-0.5588	30.983	4.4622		9.0273	-0.0213	20.9823	4.8036
61.0729	1.3145	61.073	1.3873		26.5727	-0.5588	30.9459	4.4621		9.0645	-0.0215	20.9451	4.8036
61.0369	1.3145	61.0371	1.3875		26.6097	-0.5589	30.9089	4.4621		9.1014	-0.0217	20.9079	4.8036
61.0008	1.3145	61.0014	1.3875		26.6468	-0.559	30.8719	4.462		9.1386	-0.0219	20.871	4.8036
60.9654	1.3145	60.9658	1.3876		26.684	-0.559	30.8348	4.4619		9.1756	-0.0221	20.8341	4.8036
60.9299	1.3143	60.9301	1.3875		26.7209	-0.5591	30.7977	4.4619		9.2127	-0.0224	20.7971	4.8036
60.8946	1.314	60.8943	1.3874		26.7578	-0.5591	30.7607	4.4618		9.2498	-0.0226	20.7601	4.8036
60.859	1.314	60.8584	1.3875		26.795	-0.5592	30.7237	4.4618		9.2868	-0.0228	20.7231	4.8035
60.8232	1.3139	60.8227	1.3874		26.8321	-0.5592	30.6866	4.4617		9.3239	-0.0231	20.6859	4.8035
60.7872	1.3139	60.7871	1.3873		26.8691	-0.5593	30.6495	4.4617		9.3611	-0.0234	20.649	4.8035
60.7516	1.314	60.7514	1.3873		26.9061	-0.5593	30.6125	4.4616		9.3981	-0.0236	20.612	4.8034
60.7158	1.3139	60.7158	1.3871		26.9431	-0.5594	30.5755	4.4616		9.435	-0.024	20.5748	4.8033
60.6797	1.3135	60.6802	1.3868		26.9801	-0.5595	30.5385	4.4615		9.4722	-0.0242	20.5378	4.8033
60.6445	1.3132	60.6445	1.3866		27.0173	-0.5596	30.5014	4.4615		9.5092	-0.0245	20.5007	4.8033
60.6091	1.313	60.6085	1.3865		27.0544	-0.5596	30.4644	4.4615		9.5463	-0.0249	20.4635	4.8033
60.573	1.3129	60.5729	1.3863		27.0914	-0.5597	30.4274	4.4615		9.5833	-0.0251	20.4266	4.8033
60.5374	1.3132	60.5372	1.3862		27.1284	-0.5598	30.3904	4.4615		9.6202	-0.0254	20.3896	4.8033
60.502	1.3137	60.5014	1.3863		27.1655	-0.5598	30.3534	4.4615		9.6571	-0.0257	20.3526	4.8034
60.4661	1.3138	60.466	1.3865		27.2024	-0.5599	30.3163	4.4615		9.6943	-0.026	20.3156	4.8035
60.4301	1.3139	60.4303	1.3866		27.2395	-0.56	30.2792	4.4615		9.7314	-0.0263	20.2786	4.8035
60.3943	1.3139	60.3944	1.3867		27.2764	-0.5601	30.2421	4.4614		9.7687	-0.0266	20.2415	4.8035
60.3587	1.3138	60.3587	1.3867		27.3136	-0.5602	30.205	4.4614		9.8059	-0.027	20.2045	4.8035
60.323	1.3137	60.323	1.3867		27.3505	-0.5602	30.1679	4.4614		9.8428	-0.0273	20.1674	4.8034
60.2872	1.3136	60.2872	1.3868		27.3877	-0.5603	30.131	4.4614		9.8798	-0.0276	20.1304	4.8034
60.251	1.3135	60.2513	1.3868		27.4248	-0.5604	30.0938	4.4614		9.9169	-0.0279	20.0933	4.8033
60.2151	1.3134	60.2156	1.3868		27.4617	-0.5605	30.0569	4.4614		9.9539	-0.0281	20.0563	4.8031
60.1796	1.3132	60.1799	1.3867		27.4986	-0.5606	30.0199	4.4614		9.991	-0.0283	20.0193	4.8031
60.144	1.313	60.1441	1.3866		27.5357	-0.5607	29.9829	4.4614		10.0282	-0.0286	19.982	4.8029
60.1085	1.3129	60.1085	1.3866		27.5727	-0.5608	29.9458	4.4615		10.0652	-0.0288	19.945	4.8028
60.0725	1.3128	60.0727	1.3866		27.6099	-0.5608	29.9088	4.4616		10.1022	-0.029	19.908	4.8027
60.0368	1.3125	60.0367	1.3864		27.647	-0.5609	29.8717	4.4617		10.1389	-0.0291	19.8709	4.8025
60.0012	1.3121	60.001	1.386		27.6842	-0.5611	29.8346	4.4619		10.1761	-0.0292	19.8339	4.8024
59.9651	1.311	59.9654	1.3859		27.7211	-0.5612	29.7976	4.4622		10.2133	-0.0293	19.7968	4.8023
59.9294	1.3089	59.9298	1.3859		27.7582	-0.5613	29.7607	4.4626		10.2502	-0.0292	19.76	4.8022
59.8939	1.3079	59.8943	1.3857		27.7951	-0.5615	29.7236	4.4634		10.2872	-0.0287	19.7229	4.8021
59.8585	1.3076	59.8585	1.3856		27.8321	-0.5615	29.6865	4.4645		10.3243	-0.0285	19.6859	4.8021
59.8229	1.3075	59.8226	1.3856		27.8691	-0.5617	29.6494	4.4662		10.3614	-0.0284	19.6491	4.802
59.787	1.3075	59.7872	1.3856		27.9062	-0.5618	29.6124	4.4685		10.3985	-0.0283	19.6119	4.8019
59.7518	1.3076	59.7516	1.3857		27.9433	-0.5619	29.5753	4.4715		10.4356	-0.0283	19.5749	4.8018
59.716	1.3076	59.7155	1.3858		27.9803	-0.562	29.5383	4.4752		10.4729	-0.0284	19.5379	4.8018
59.68	1.3075	59.6797	1.3857		28.0174	-0.5621	29.5015	4.4797		10.5097	-0.0284	19.5008	4.8018
59.6444	1.3075	59.6442	1.3858		28.0544	-0.5622	29.4643	4.485		10.5468	-0.0286	19.4637	4.8017
59.6086	1.3074	59.6085	1.3857		28.0914	-0.5623	29.4273	4.4911		10.5839	-0.0287	19.4266	4.8017
59.5728	1.3073	59.5728	1.3856		28.1284	-0.5624	29.3903	4.4981		10.6208	-0.0288	19.3895	4.8017
59.5372	1.3072	59.5376	1.3856		28.1656	-0.5625	29.3533	4.506		10.6577	-0.0289	19.3525	4.8017
59.5013	1.3071	59.5017	1.3855		28.2027	-0.5627	29.3164	4.5148		10.6948	-0.029	19.3155	4.8017
59.466	1.307	59.4657	1.3854		28.2398	-0.5628	29.2793	4.5246		10.7318	-0.0292	19.2784	4.8017
59.4304	1.307	59.43	1.3853		28.2768	-0.5629	29.2422	4.5353		10.7688	-0.0293	19.2414	4.8017
59.3943	1.307	59.3943	1.3853		28.3137	-0.563	29.2052	4.5469		10.8059	-0.0295	19.2043	4.8018
59.3586	1.307	59.3582	1.3853		28.3506	-0.5631	29.1681	4.5593		10.8429	-0.0296	19.1672	4.8018
59.3227	1.307	59.3223	1.3852		28.3877	-0.5632	29.131	4.5723		10.8801	-0.0297	19.1304	4.8019
59.2871	1.307	59.2873	1.3854		28.4248	-0.5633	29.0938	4.5859		10.9173	-0.0299	19.0933	4.802
59.2511	1.307	59.2517	1.3855		28.4619	-0.5634	29.0567	4.5999		10.9544	-0.03	19.0562	4.8022
59.2154	1.307	59.2159	1.3856		28.4988	-0.5635	29.0197	4.6142		10.9914	-0.0302	19.0193	4.8024
59.1799	1.307	59.1798	1.3855		28.5358	-0.5636	28.9828	4.6287		11.0284	-0.0303	18.9824	4.8028
59.1445	1.307	59.1441	1.3857		28.5729	-0.5637	28.9458	4.6433		11.0655	-0.0305	18.9454	4.8034
59.1087	1.3069	59.1083	1.3856		28.61	-0.5638	28.9087	4.6579		11.1024	-0.0307	18.9081	4.8042
59.0725	1.3069	59.0726	1.3855		28.6471	-0.5639	28.8717	4.6724		11.1394	-0.0308	18.8709	4.8053
59.037	1.3068	59.0372	1.3853		28.684	-0.564	28.8346	4.6866		11.1765	-0.031	18.8339	4.8068
59.0012	1.3068	59.0015	1.3852		28.7211	-0.5642	28.7977	4.7006		11.2135	-0.0312	18.7968	4.8087
58.9654	1.3068	58.9656	1.3851		28.7583	-0.5643	28.7605	4.7142		11.2506	-0.0314	18.7599	4.811
58.9301	1.3068	58.9301	1.385		28.7951	-0.5644	28.7237	4.7274		11.2875	-0.0316	18.7227	4.8139
58.8945	1.3069	58.8943	1.3843		28.8322	-0.5645	28.6866	4.7401		11.3245	-0.0317	18.6857	4.8172
58.8586	1.3076	58.8584	1.3824		28.8693	-0.5647	28.6495	4.7523		11.3618	-0.0319	18.6487	4.8211
58.8228	1.3099	58.8226	1.3827		28.9062	-0.5648	28.6124	4.7639		11.3987	-0.0321	18.6117	4.8254
58.7871	1.3116	58.7869	1.3837		28.9432	-0.5649	28.5753	4.7749		11.4358	-0.0323	18.5747	4.8302
58.7515	1.3121	58.751	1.3839		28.9803	-0.565	28.5383	4.7854		11.4729	-0.0325	18.5377	4.8353
58.7156	1.3122	58.7153	1.3839		29.0175	-0.5651	28.5013	4.7953		11.5102	-0.0327	18.5006	4.841
58.6798	1.3121	58.6798	1.3839		29.0545	-0.5653	28.4642	4.8046		11.5472	-0.0329	18.4638	4.8468
58.644	1.312	58.6444	1.3838		29.0916	-0.5654	28.4271	4.8132		11.5842	-0.0331	18.4267	4.853
58.6082	1.3118	58.6087	1.3837		29.1285	-0.5655	28.3903	4.8212		11.6211	-0.0334	18.3897	4.8594
58.5725	1.3116	58.5729	1.3835		29.1657	-0.5656	28.3531	4.8287		11.6581	-0.0336	18.3524	4.866
58.5368	1.3112	58.5373	1.3833		29.2026	-0.5657	28.3161	4.8355		11.695	-0.0339	18.3153	4.8727
58.5011	1.3106	58.5016	1.3829		29.2397	-0.5658	28.279	4.8418		11.7319	-0.0341	18.2783	4.8795
58.4655	1.3101	58.4659	1.3825		29.2768	-0.5659	28.242	4.8474		11.7692	-0.0344	18.2413	4.8863
58.43	1.3098	58.4303	1.3822		29.3138	-0.566	28.205	4.8525		11.8062	-0.0346	18.2042	4.8932
58.394	1.3095	58.3944	1.3821		29.3509	-0.5661	28.168	4.8572		11.8433	-0.0349	18.1672	4.9
58.3581	1.3094	58.3586	1.382		29.388	-0.5662	28.1309	4.8612		11.8802	-0.0352	18.1303	4.9067
58.3225	1.3094	58.3226	1.382		29.4249	-0.5663	28.0938	4.8647		11.9174	-0.0355	18.0932	4.9133
58.2869	1.3092	58.2867	1.3821		29.4619	-0.5664	28.0568	4.8678		11.9544	-0.0358	18.0561	4.9198
58.2513	1.309	58.2507	1.382		29.4988	-0.5665	28.0198	4.8704		11.9916	-0.0361	18.0193	4.9261
58.2157	1.3088	58.2149	1.382		29.536	-0.5666	27.9827	4.8725		12.0286	-0.0364	17.9823	4.9322
58.1799	1.3086	58.1793	1.3821		29.5731	-0.5667	27.9456	4.8743		12.0659	-0.0367	17.9451	4.9382
58.1439	1.3086	58.1442	1.3821		29.6101	-0.5668	27.9086	4.8755		12.1028	-0.0371	17.9081	4.9439
58.1084	1.3086	58.1084	1.3821		29.6472	-0.5668	27.8714	4.8764		12.1397	-0.0374	17.8712	4.9494
58.073	1.3085	58.0725	1.3823		29.6842	-0.5669	27.8345	4.877		12.1767	-0.0377	17.834	4.9547
58.0374	1.3084	58.0368	1.3827		29.7211	-0.567	27.7974	4.8772		12.2139	-0.0381	17.7969	4.9597
58.0015	1.3082	58.0012	1.383		29.7582	-0.5671	27.7604	4.877		12.2509	-0.0384	17.7596	4.9646
57.966	1.308	57.9656	1.3831		29.7953	-0.5671	27.7235	4.8765		12.2879	-0.0388	17.7228	4.9692
57.9302	1.3079	57.9298	1.3831		29.8324	-0.5672	27.6865	4.8757		12.325	-0.0392	17.6857	4.9737
57.894	1.3078	57.8943	1.3831		29.8696	-0.5673	27.6494	4.8747		12.3619	-0.0396	17.6488	4.9778
57.8583	1.3077	57.8587	1.3831		29.9066	-0.5674	27.6124	4.8733		12.3989	-0.0399	17.6116	4.9817
57.8225	1.3076	57.8227	1.3831		29.9437	-0.5675	27.5753	4.8717		12.4358	-0.0403	17.5746	4.9855
57.7869	1.3075	57.787	1.383		29.9806	-0.5676	27.5383	4.8697		12.473	-0.0407	17.5376	4.989
57.751	1.3073	57.7513	1.3829		30.0174	-0.5676	27.5013	4.8676		12.5102	-0.0411	17.5006	4.9923
57.7152	1.3071	57.7155	1.3828		30.0545	-0.5678	27.4642	4.8653		12.5474	-0.0415	17.4637	4.9954
57.6795	1.3071	57.6797	1.3828		30.0916	-0.5678	27.4272	4.8628		12.5844	-0.0419	17.4266	4.9983
57.6438	1.3071	57.6445	1.3827		30.1286	-0.5679	27.3901	4.8601		12.6214	-0.0423	17.3895	5.001
57.6083	1.3073	57.6087	1.3827		30.1656	-0.5681	27.353	4.8571		12.6584	-0.0427	17.3525	5.0035
57.5723	1.3075	57.5727	1.3825		30.2027	-0.5682	27.316	4.854		12.6953	-0.0431	17.3156	5.0058
57.5368	1.3075	57.5368	1.3823		30.2398	-0.5683	27.2791	4.8508		12.7323	-0.0435	17.2786	5.008
57.5014	1.3074	57.5011	1.3822		30.2769	-0.5684	27.2419	4.8474		12.7694	-0.044	17.2413	5.0099
57.4659	1.3072	57.4654	1.382		30.314	-0.5685	27.2048	4.8439		12.8064	-0.0444	17.2043	5.0117
57.4301	1.307	57.4296	1.3819		30.3509	-0.5687	27.1679	4.8403		12.8435	-0.0449	17.1672	5.0134
57.3943	1.3068	57.3938	1.3817		30.388	-0.5688	27.131	4.8365		12.8804	-0.0454	17.1302	5.0149
57.3583	1.3066	57.358	1.3816		30.425	-0.569	27.094	4.8326		12.9175	-0.0458	17.0932	5.0163
57.3226	1.3064	57.3224	1.3814		30.462	-0.5692	27.0569	4.8286		12.9545	-0.0463	17.0561	5.0175
57.2869	1.3061	57.2871	1.3813		30.4991	-0.5694	27.0197	4.8245		12.9916	-0.0468	17.0191	5.0186
57.2518	1.3058	57.2514	1.3811		30.5362	-0.5696	26.9827	4.8204		13.0288	-0.0474	16.9822	5.0195
57.216	1.3053	57.2155	1.3807		30.5733	-0.5698	26.9456	4.8161		13.0659	-0.0479	16.9452	5.0203
57.1799	1.3048	57.1797	1.3803		30.6102	-0.57	26.9085	4.8118		13.1029	-0.0484	16.908	5.021
57.1442	1.3046	57.1439	1.3801		30.6473	-0.5703	26.8715	4.8075		13.1399	-0.0489	16.8709	5.0216
57.1086	1.3044	57.1083	1.38		30.6843	-0.5705	26.8344	4.8031		13.177	-0.0495	16.8339	5.022
57.0731	1.3043	57.0725	1.38		30.7214	-0.5707	26.7974	4.7987		13.2141	-0.05	16.797	5.0223
57.0373	1.3042	57.0367	1.3799		30.7585	-0.571	26.7602	4.7942		13.2511	-0.0505	16.7598	5.0226
57.0013	1.3039	57.0014	1.3799		30.7954	-0.5713	26.7233	4.7897		13.2881	-0.0511	16.7228	5.0227
56.9655	1.3037	56.9658	1.3798		30.8323	-0.5715	26.6863	4.7852		13.3251	-0.0516	16.6858	5.0228
56.9298	1.3036	56.93	1.3797		30.8695	-0.5719	26.6493	4.7807		13.362	-0.0522	16.6487	5.0227
56.8938	1.3034	56.8945	1.3796		30.9066	-0.5722	26.6122	4.7762		13.399	-0.0528	16.6116	5.0226
56.8581	1.3033	56.8589	1.3796		30.9435	-0.5725	26.5752	4.7717		13.4361	-0.0533	16.5745	5.0224
56.8226	1.3032	56.823	1.3795		30.9805	-0.5728	26.5382	4.7671		13.4731	-0.0539	16.5375	5.0221
56.7868	1.3033	56.7873	1.3795		31.0176	-0.5732	26.5013	4.7626		13.5101	-0.0546	16.5005	5.0217
56.751	1.3036	56.7517	1.3798		31.0548	-0.5736	26.4642	4.7581		13.5473	-0.0551	16.4634	5.0213
56.7153	1.3038	56.7156	1.3795		31.0917	-0.574	26.4271	4.7536		13.5844	-0.0558	16.4268	5.0208
56.6795	1.3037	56.6798	1.379		31.1288	-0.5744	26.3899	4.7491		13.6215	-0.0564	16.3895	5.0202
56.6439	1.3037	56.6441	1.3789		31.1657	-0.5748	26.3529	4.7446		13.6585	-0.0571	16.3524	5.0196
56.6083	1.3036	56.6083	1.3788		31.2028	-0.5753	26.3158	4.7401		13.6955	-0.0578	16.3152	5.0189
56.5724	1.3032	56.5725	1.3788		31.2399	-0.5757	26.2788	4.7357		13.7326	-0.0584	16.2785	5.0182
56.537	1.3026	56.5367	1.379		31.277	-0.5761	26.2418	4.7313		13.7695	-0.0592	16.2412	5.0174
56.5014	1.3024	56.5008	1.3794		31.3139	-0.5766	26.2048	4.7269		13.8066	-0.0599	16.2042	5.0165
56.4654	1.3025	56.4651	1.3798		31.351	-0.577	26.1679	4.7226		13.8437	-0.0606	16.1672	5.0156
56.4297	1.3024	56.4292	1.3799		31.388	-0.5776	26.1307	4.7183		13.8809	-0.0613	16.1301	5.0146
56.3941	1.3023	56.3937	1.3799		31.4252	-0.578	26.0937	4.714		13.9178	-0.062	16.093	5.0137
56.3586	1.3023	56.3583	1.38		31.4622	-0.5786	26.0567	4.7097		13.9548	-0.0628	16.0562	5.0126
56.3231	1.3024	56.3226	1.3801		31.4992	-0.5791	26.0195	4.7056		13.9919	-0.0635	16.019	5.0115
56.2873	1.3026	56.2866	1.3802		31.5362	-0.5797	25.9827	4.7015		14.0289	-0.0643	15.982	5.0104
56.2513	1.3028	56.2511	1.3802		31.5734	-0.5802	25.9455	4.6974		14.066	-0.0651	15.9449	5.0093
56.2155	1.3028	56.2155	1.3801		31.6104	-0.5808	25.9084	4.6934		14.103	-0.0659	15.908	5.0081
56.1798	1.3028	56.1795	1.3801		31.6473	-0.5814	25.8714	4.6895		14.1401	-0.0667	15.871	5.0069
56.144	1.303	56.1439	1.38		31.6845	-0.582	25.8345	4.6856		14.1771	-0.0675	15.8339	5.0057
56.1081	1.3034	56.1084	1.3798		31.7215	-0.5826	25.7974	4.6817		14.2143	-0.0684	15.7969	5.0045
56.0723	1.3035	56.0724	1.3797		31.7585	-0.5832	25.7603	4.6779		14.2512	-0.0692	15.7597	5.0032
56.0366	1.3032	56.0366	1.3795		31.7954	-0.5838	25.7231	4.6742		14.2882	-0.0701	15.7229	5.0019
56.0009	1.3028	56.0012	1.379		31.8325	-0.5844	25.6862	4.6706		14.3251	-0.0711	15.6859	5.0005
55.9652	1.3023	55.9656	1.3786		31.8696	-0.5851	25.6492	4.6669		14.3623	-0.0719	15.6488	4.9992
55.9298	1.3017	55.9297	1.3781		31.9067	-0.5857	25.6122	4.6633		14.3992	-0.0729	15.6117	4.9978
55.894	1.3013	55.8941	1.3777		31.9437	-0.5864	25.5751	4.6598		14.4363	-0.0737	15.5745	4.9964
55.8582	1.301	55.8587	1.3776		31.9807	-0.5871	25.5383	4.6563		14.4733	-0.0746	15.5375	4.995
55.8227	1.3009	55.8228	1.3774		32.0178	-0.5878	25.5012	4.6528		14.5105	-0.0755	15.5005	4.9935
55.7867	1.3007	55.7869	1.3772		32.0549	-0.5886	25.4642	4.6495		14.5475	-0.0764	15.4635	4.9921
55.7508	1.3005	55.7513	1.377		32.0919	-0.5893	25.4271	4.6461		14.5845	-0.0774	15.4265	4.9906
55.7152	1.3004	55.7156	1.3769		32.1289	-0.5901	25.3901	4.6428		14.6216	-0.0783	15.3895	4.9891
55.6796	1.3002	55.6799	1.3769		32.166	-0.5909	25.353	4.6396		14.6586	-0.0793	15.3524	4.9876
55.6438	1.3	55.6441	1.3768		32.203	-0.5917	25.3159	4.6364		14.6957	-0.0803	15.3155	4.9862
55.6079	1.2999	55.6082	1.3767		32.2402	-0.5925	25.2788	4.6333		14.7327	-0.0812	15.2784	4.9846
55.5726	1.2998	55.5725	1.3766		32.2771	-0.5934	25.2418	4.6302		14.7697	-0.0822	15.2413	4.9832
55.537	1.2996	55.5365	1.3764		32.314	-0.5943	25.2047	4.6272		14.8068	-0.0832	15.204	4.9817
55.5015	1.2995	55.5007	1.3764		32.351	-0.5952	25.1676	4.6242		14.844	-0.0842	15.1673	4.9801
55.4658	1.2993	55.4652	1.3765		32.3881	-0.5961	25.1307	4.6213		14.8808	-0.0852	15.1302	4.9786
55.43	1.2993	55.4293	1.3768		32.4251	-0.5971	25.0937	4.6184		14.9179	-0.0862	15.0931	4.9771
55.394	1.2992	55.3937	1.3769		32.4621	-0.598	25.0566	4.6155		14.9549	-0.0872	15.056	4.9755
55.3584	1.2991	55.3584	1.3769		32.4993	-0.599	25.0196	4.6127		14.992	-0.0882	15.0189	4.974
55.3228	1.2991	55.3225	1.3768		32.5364	-0.6	24.9826	4.6099		15.029	-0.0892	14.9819	4.9725
55.287	1.299	55.2867	1.3767		32.5734	-0.601	24.9455	4.6072		15.066	-0.0902	14.9448	4.971
55.2511	1.2989	55.2512	1.3765		32.6105	-0.602	24.9085	4.6046		15.1031	-0.0912	14.9077	4.9695
55.2155	1.2988	55.2155	1.3764		32.6476	-0.6031	24.8716	4.6019		15.1402	-0.0922	14.8709	4.9679
55.1795	1.2987	55.1796	1.3762		32.6846	-0.6042	24.8345	4.5993		15.1771	-0.0931	14.8338	4.9664
55.1436	1.2985	55.1437	1.3761		32.7216	-0.6053	24.7973	4.5968		15.2142	-0.0941	14.7968	4.9649
55.108	1.2984	55.1085	1.3761		32.7585	-0.6064	24.7602	4.5943		15.2513	-0.095	14.7599	4.9634
55.0723	1.2982	55.0727	1.3759		32.7957	-0.6076	24.7233	4.5918		15.2883	-0.096	14.7228	4.9619
55.0367	1.2978	55.037	1.3759		32.8326	-0.6088	24.6861	4.5894		15.3253	-0.0969	14.6857	4.9603
55.0012	1.2974	55.0014	1.3758		32.8696	-0.61	24.649	4.5871		15.3625	-0.0978	14.6487	4.9588
54.9654	1.2969	54.9658	1.3757		32.9066	-0.6112	24.612	4.5848		15.3994	-0.0987	14.6116	4.9573
54.9295	1.2966	54.9298	1.3757		32.9438	-0.6124	24.5751	4.5826		15.4365	-0.0996	14.5746	4.9558
54.8937	1.2963	54.894	1.3757		32.9808	-0.6137	24.5381	4.5804		15.4733	-0.1004	14.5375	4.9543
54.8584	1.296	54.8584	1.3757		33.0178	-0.6149	24.501	4.5782		15.5103	-0.1011	14.5005	4.9528
54.8227	1.2962	54.8225	1.3756		33.055	-0.6161	24.464	4.5761		15.5475	-0.1019	14.4633	4.9513
54.7868	1.2967	54.7869	1.3754		33.0919	-0.6173	24.4269	4.574		15.5846	-0.1026	14.4262	4.9498
54.7513	1.297	54.7513	1.3752		33.1289	-0.6185	24.3901	4.5719		15.6216	-0.1032	14.3893	4.9483
54.7159	1.2972	54.7154	1.3749		33.1659	-0.6197	24.353	4.5699		15.6586	-0.1039	14.3522	4.9468
54.6802	1.297	54.6796	1.3745		33.2032	-0.6209	24.3158	4.568		15.6956	-0.1044	14.3152	4.9453
54.6443	1.2967	54.6438	1.3741		33.2403	-0.6221	24.2787	4.566		15.7329	-0.1048	14.2782	4.9438
54.6086	1.2964	54.6082	1.3738		33.2773	-0.6233	24.2418	4.564		15.7699	-0.1052	14.2413	4.9424
54.5725	1.2962	54.5724	1.3737		33.3142	-0.6245	24.2046	4.5622		15.8069	-0.1055	14.2041	4.941
54.5367	1.296	54.5365	1.3734		33.3513	-0.6257	24.1677	4.5603		15.844	-0.1057	14.1671	4.9395
54.501	1.2957	54.5008	1.3732		33.3883	-0.6268	24.1306	4.5584		15.8811	-0.1059	14.1301	4.938
54.465	1.2955	54.4655	1.3731		33.4252	-0.628	24.0934	4.5567		15.9183	-0.1059	14.093	4.9366
54.4295	1.2954	54.4298	1.3729		33.4622	-0.6291	24.0563	4.5549		15.9553	-0.1059	14.056	4.9352
54.3938	1.2953	54.3939	1.3728		33.4993	-0.6302	24.0195	4.5532		15.9921	-0.1058	14.0188	4.9337
54.3579	1.2952	54.3581	1.3727		33.5364	-0.6313	23.9824	4.5515		16.0291	-0.1056	13.9818	4.9323
54.3222	1.2952	54.3225	1.3726		33.5735	-0.6323	23.9454	4.5498		16.066	-0.1053	13.9448	4.9309
54.2866	1.2951	54.2869	1.3726		33.6106	-0.6334	23.9084	4.5482		16.1032	-0.105	13.9078	4.9294
54.251	1.2951	54.251	1.3726		33.6477	-0.6345	23.8714	4.5466		16.1403	-0.1047	13.8705	4.9281
54.2151	1.295	54.2157	1.3726		33.6848	-0.6355	23.8343	4.545		16.1773	-0.1044	13.8335	4.9267
54.1795	1.2949	54.1801	1.3727		33.7218	-0.6365	23.7973	4.5434		16.2143	-0.1041	13.7965	4.9253
54.144	1.2949	54.1441	1.3729		33.7587	-0.6375	23.7602	4.5418		16.2515	-0.1037	13.7599	4.924
54.1083	1.2949	54.1082	1.3732		33.7957	-0.6385	23.7232	4.5403		16.2884	-0.1034	13.7228	4.9226
54.0724	1.2949	54.0725	1.3734		33.8327	-0.6395	23.6861	4.5388		16.3255	-0.1031	13.6857	4.9213
54.0367	1.2948	54.0368	1.3735		33.8698	-0.6405	23.6491	4.5373		16.3627	-0.1029	13.6486	4.92
54.0009	1.2949	54.0009	1.3736		33.907	-0.6414	23.612	4.5358		16.3996	-0.1027	13.6115	4.9187
53.9651	1.2951	53.9653	1.3737		33.9439	-0.6423	23.5749	4.5344		16.4366	-0.1026	13.5744	4.9174
53.9298	1.2951	53.9297	1.3737		33.981	-0.6432	23.5379	4.533		16.4735	-0.1026	13.5376	4.9161
53.8944	1.2951	53.894	1.3735		34.0179	-0.644	23.5009	4.5316		16.5106	-0.1026	13.5004	4.9148
53.8587	1.2947	53.858	1.3729		34.0549	-0.6449	23.4639	4.5302		16.5476	-0.1027	13.4634	4.9135
53.8226	1.2942	53.8222	1.3723		34.092	-0.6457	23.4271	4.5289		16.5847	-0.1029	13.4263	4.9122
53.7869	1.294	53.7863	1.372		34.129	-0.6465	23.3899	4.5277		16.6217	-0.1032	13.3892	4.911
53.7511	1.2937	53.7505	1.3719		34.166	-0.6473	23.353	4.5265		16.6588	-0.1035	13.3521	4.9097
53.7155	1.2934	53.7151	1.3717		34.2031	-0.6481	23.3159	4.5253		16.6958	-0.1039	13.3151	4.9085
53.68	1.2922	53.6794	1.3716		34.2402	-0.6488	23.2788	4.5241		16.733	-0.1043	13.278	4.9073
53.644	1.2909	53.6437	1.3715		34.2774	-0.6496	23.2417	4.523		16.77	-0.1048	13.2411	4.9061
53.6081	1.2903	53.6082	1.3713		34.3144	-0.6503	23.2045	4.522		16.8071	-0.1053	13.2041	4.9049
53.5721	1.29	53.5723	1.3711		34.3514	-0.6509	23.1676	4.5209		16.844	-0.1058	13.1671	4.9037
53.5364	1.2899	53.5365	1.371		34.3884	-0.6515	23.1305	4.5199		16.881	-0.1064	13.13	4.9026
53.5008	1.2898	53.5008	1.3709		34.4255	-0.6522	23.0934	4.5188		16.9182	-0.1069	13.0929	4.9014
53.4652	1.2896	53.4655	1.3708		34.4625	-0.6528	23.0564	4.5178		16.9552	-0.1073	13.056	4.9003
53.4297	1.2894	53.4298	1.3706		34.4994	-0.6534	23.0194	4.5169		16.9923	-0.1078	13.019	4.8992
53.3939	1.2892	53.3938	1.3704		34.5365	-0.654	22.9823	4.5159		17.0293	-0.1082	12.9818	4.8981
53.358	1.289	53.3583	1.37		34.5736	-0.6546	22.9454	4.5149		17.0664	-0.1085	12.9448	4.897
53.3225	1.2888	53.3228	1.3698		34.6106	-0.6551	22.9083	4.514		17.1031	-0.1087	12.9076	4.8959
53.2867	1.2888	53.2871	1.3696		34.6476	-0.6557	22.8715	4.513		17.1403	-0.1088	12.8706	4.8948
53.251	1.2888	53.2511	1.3695		34.6846	-0.6563	22.8343	4.5121		17.1774	-0.1088	12.8337	4.8937
53.2154	1.289	53.2155	1.3694		34.7217	-0.6569	22.7972	4.5112		17.2144	-0.1087	12.7965	4.8927
53.1795	1.2893	53.1797	1.3693		34.7588	-0.6574	22.7602	4.5103		17.2513	-0.1085	12.7594	4.8916
53.1437	1.2899	53.1439	1.3695		34.7958	-0.6579	22.7231	4.5095		17.2884	-0.1081	12.7223	4.8906
53.1078	1.2907	53.1084	1.3698		34.8329	-0.6586	22.6861	4.5086		17.3254	-0.1076	12.6855	4.8895
53.0726	1.2912	53.0727	1.3702		34.8699	-0.6591	22.6492	4.5077		17.3627	-0.107	12.6484	4.8885
53.0369	1.2916	53.0367	1.3704		34.907	-0.6597	22.612	4.5068		17.3997	-0.1062	12.6114	4.8876
53.0011	1.2918	53.0007	1.3705		34.944	-0.6604	22.5749	4.506		17.4366	-0.1054	12.5744	4.8866
52.9654	1.2918	52.9649	1.3703		34.981	-0.6611	22.5379	4.5052		17.4737	-0.1044	12.5373	4.8856
52.9296	1.2919	52.9294	1.3703		35.0179	-0.6618	22.5007	4.5043		17.5107	-0.1034	12.5005	4.8846
52.894	1.2919	52.8935	1.3702		35.055	-0.6625	22.4636	4.5036		17.5479	-0.1023	12.4633	4.8837
52.8584	1.2919	52.8579	1.3702		35.0922	-0.6633	22.4267	4.5028		17.5849	-0.1011	12.4263	4.8827
52.8226	1.2919	52.8224	1.3703		35.1291	-0.6641	22.3896	4.502		17.6219	-0.0998	12.3893	4.8818
52.7866	1.2919	52.7866	1.3701		35.1661	-0.665	22.3526	4.5013		17.6588	-0.0986	12.3521	4.8808
52.751	1.2919	52.7509	1.3696		35.2032	-0.6659	22.3156	4.5005		17.6959	-0.0973	12.3151	4.8799
52.7152	1.2918	52.7156	1.3695		35.2403	-0.6668	22.2789	4.4997		17.733	-0.0959	12.2781	4.879
52.6793	1.2917	52.6798	1.3695		35.2775	-0.6677	22.2417	4.499		17.7702	-0.0945	12.241	4.8781
52.6436	1.2917	52.6438	1.3694		35.3145	-0.6688	22.2046	4.4984		17.8069	-0.0932	12.2039	4.8772
52.6079	1.2916	52.608	1.3692		35.3513	-0.6698	22.1676	4.4978		17.8441	-0.0918	12.1667	4.8764
52.572	1.2915	52.5727	1.369		35.3885	-0.6709	22.1305	4.4973		17.8813	-0.0905	12.1297	4.8755
52.5361	1.2914	52.5367	1.3688		35.4256	-0.672	22.0935	4.4968		17.9184	-0.0891	12.0928	4.8746
52.5006	1.2913	52.5011	1.3687		35.4626	-0.6731	22.0565	4.4965		17.9553	-0.0878	12.0558	4.8738
52.4651	1.2912	52.4656	1.3686		35.4995	-0.6743	22.0194	4.4961		17.9923	-0.0865	12.0188	4.8729
52.4296	1.2909	52.4298	1.3684		35.5365	-0.6755	21.9821	4.4957		18.0294	-0.0852	11.9818	4.8721
52.3939	1.2906	52.3941	1.3682		35.5735	-0.6767	21.9451	4.4954		18.0665	-0.084	11.9448	4.8713
52.3584	1.2903	52.3584	1.3679		35.6107	-0.6779	21.9081	4.495		18.1036	-0.0828	11.9078	4.8705
52.3225	1.29	52.3227	1.3679		35.6477	-0.6793	21.8711	4.4947		18.1406	-0.0816	11.8706	4.8697
52.2868	1.2899	52.2869	1.3679		35.6848	-0.6806	21.8341	4.4944		18.1774	-0.0804	11.8335	4.8689
52.2512	1.2897	52.2511	1.3678		35.7218	-0.6819	21.7971	4.4941		18.2145	-0.0793	11.7966	4.8681
52.2157	1.2895	52.2152	1.3676		35.7589	-0.6833	21.7601	4.4938		18.2514	-0.0783	11.7595	4.8673
52.1798	1.2893	52.1794	1.3675		35.796	-0.6848	21.7231	4.4935		18.2887	-0.0773	11.7224	4.8665
52.1439	1.289	52.1435	1.3673		35.8331	-0.6862	21.6861	4.4932		18.3258	-0.0763	11.6854	4.8658
52.1083	1.2887	52.1079	1.367		35.87	-0.6877	21.6491	4.4929		18.3629	-0.0754	11.6483	4.865
52.0725	1.2882	52.0723	1.3665		35.9071	-0.6892	21.612	4.4927		18.3997	-0.0746	11.6114	4.8642
52.0366	1.2876	52.0367	1.3659		35.944	-0.6907	21.5751	4.4924		18.4367	-0.0738	11.5744	4.8634
52.0009	1.2872	52.0009	1.3655		35.9811	-0.6923	21.5379	4.4922		18.4739	-0.0731	11.5373	4.8627
51.965	1.287	51.965	1.3653		36.0183	-0.6939	21.5009	4.4919		18.5109	-0.0724	11.5002	4.8619
51.9291	1.287	51.9293	1.3652		36.0552	-0.6955	21.4638	4.4917		18.5481	-0.0718	11.4633	4.8612
51.8934	1.2872	51.8935	1.3653		36.0921	-0.6971	21.4268	4.4914		18.5851	-0.0712	11.4262	4.8604
51.8579	1.2878	51.8575	1.3658		36.1292	-0.6986	21.3898	4.4912		18.6221	-0.0707	11.3891	4.8597
51.8222	1.2883	51.8221	1.3662		36.1663	-0.7	21.3526	4.491		18.6591	-0.0702	11.3522	4.859
51.7862	1.2886	51.7864	1.3665		36.2035	-0.7016	21.3157	4.4908		18.6961	-0.0697	11.3151	4.8583
51.7509	1.2888	51.7509	1.3666		36.2404	-0.7031	21.2785	4.4906		18.7331	-0.0692	11.278	4.8575
51.7151	1.289	51.7154	1.3666		36.2774	-0.7046	21.2415	4.4904		18.7702	-0.0687	11.241	4.8568
51.6792	1.2892	51.6797	1.3667		36.3144	-0.706	21.2045	4.4901		18.8072	-0.068	11.2039	4.8561
51.6437	1.2897	51.6436	1.3668		36.3515	-0.7075	21.1675	4.4899		18.8442	-0.0675	11.1668	4.8555
51.6078	1.29	51.6076	1.3668		36.3886	-0.7091	21.1304	4.4896		18.8813	-0.067	11.1296	4.8548
51.5721	1.29	51.5724	1.3667		36.4257	-0.7106	21.0935	4.4894		18.9184	-0.0666	11.0926	4.8542
51.5366	1.2898	51.5369	1.3665		36.4627	-0.7122	21.0565	4.4891		18.9556	-0.0663	11.0556	4.8534
51.5008	1.2896	51.5009	1.3663		36.4996	-0.7138	21.0193	4.4889		18.9925	-0.0659	11.0187	4.8528
51.465	1.2895	51.4652	1.366		36.5366	-0.7155	20.9822	4.4886		19.0295	-0.0656	10.9817	4.8522
51.4291	1.2893	51.4297	1.3656		36.5738	-0.717	20.9453	4.4883		19.0666	-0.0654	10.9446	4.8515
51.3937	1.2892	51.3939	1.365		36.6108	-0.7186	20.9082	4.4881		19.1037	-0.0652	10.9076	4.8509
51.3582	1.2891	51.358	1.3646		36.648	-0.7201	20.8712	4.4878		19.1407	-0.0651	10.8705	4.8503
51.3226	1.2889	51.3225	1.3646		36.685	-0.7216	20.8339	4.4876		19.1777	-0.065	10.8338	4.8496
51.2871	1.2887	51.2868	1.3647		36.7219	-0.7231	20.7969	4.4873		19.2148	-0.0649	10.7966	4.849
51.2513	1.2886	51.2511	1.3648		36.7589	-0.7245	20.7599	4.487		19.2517	-0.0649	10.7593	4.8484
51.2153	1.2884	51.2153	1.3648		36.796	-0.7259	20.723	4.4867		19.2888	-0.0649	10.7225	4.8478
51.1795	1.2882	51.1794	1.3648		36.8331	-0.7274	20.6859	4.4864		19.3258	-0.0649	10.6854	4.8472
51.1439	1.2879	51.1436	1.3648		36.87	-0.7288	20.6488	4.4861		19.3629	-0.065	10.6483	4.8466
51.1083	1.2876	51.1079	1.3647		36.9072	-0.7303	20.6119	4.4858		19.4	-0.0651	10.6113	4.846
51.0723	1.2873	51.0725	1.3646		36.9442	-0.7317	20.5747	4.4854		19.437	-0.0652	10.5742	4.8454
51.0364	1.287	51.0368	1.3644		36.9812	-0.7332	20.5379	4.4851		19.474	-0.0653	10.5373	4.8449
51.0008	1.2869	51.0007	1.3644		37.0182	-0.7346	20.5008	4.4848		19.5111	-0.0655	10.5003	4.8443
50.9651	1.2866	50.9649	1.3642		37.0553	-0.7361	20.4638	4.4845		19.5481	-0.0657	10.4631	4.8438
50.9294	1.2862	50.9292	1.364		37.0922	-0.7374	20.4267	4.4841		19.5852	-0.066	10.426	4.8433
50.8938	1.2859	50.8937	1.3638		37.1293	-0.7388	20.3897	4.4839		19.6222	-0.0662	10.389	4.8427
50.858	1.2857	50.8581	1.3637		37.1664	-0.7402	20.3526	4.4835		19.6593	-0.0665	10.3519	4.8423
50.8221	1.2853	50.8225	1.3635		37.2034	-0.7415	20.3155	4.4832		19.6964	-0.0669	10.3149	4.8417
50.7862	1.285	50.7868	1.3633		37.2405	-0.7428	20.2784	4.4829		19.7334	-0.0673	10.2781	4.8412
50.7506	1.2846	50.7509	1.3631		37.2775	-0.7441	20.2414	4.4826		19.7705	-0.0677	10.2412	4.8407
50.7152	1.2843	50.7151	1.3628		37.3145	-0.7454	20.2043	4.4824		19.8075	-0.0681	10.204	4.8402
50.6794	1.284	50.68	1.3626		37.3516	-0.7467	20.1674	4.482		19.8445	-0.0686	10.1668	4.8397
50.6437	1.2839	50.6441	1.3624		37.3889	-0.748	20.1302	4.4818		19.8815	-0.0692	10.1296	4.8392
50.608	1.2838	50.6082	1.3622		37.4257	-0.7493	20.0933	4.4815		19.9186	-0.0697	10.0928	4.8387
50.5724	1.2838	50.5724	1.3623		37.4628	-0.7506	20.0563	4.4812		19.9557	-0.0703	10.0556	4.8382
50.537	1.284	50.5368	1.3624		37.4998	-0.7518	20.0193	4.4809		19.9927	-0.0709	10.0186	4.8378
50.5012	1.2841	50.5008	1.3624		37.5368	-0.7531	19.9823	4.4807		20.0297	-0.0716	9.9814	4.8373
50.4656	1.2843	50.465	1.3625		37.5738	-0.7542	19.9453	4.4804		20.0669	-0.0722	9.9444	4.8368
50.4298	1.2844	50.4292	1.3625		37.6109	-0.7553	19.9082	4.4802		20.1039	-0.0729	9.9075	4.8363
50.3938	1.2846	50.3937	1.3625		37.6479	-0.7563	19.8711	4.4799		20.1408	-0.0736	9.8706	4.8359
50.358	1.2849	50.3581	1.3625		37.6851	-0.7573	19.834	4.4796		20.1779	-0.0744	9.8333	4.8354
50.3224	1.2854	50.3222	1.3625		37.7221	-0.7582	19.7968	4.4794		20.215	-0.0753	9.7962	4.835
50.2865	1.2859	50.2865	1.3626		37.759	-0.7591	19.7599	4.4791		20.2521	-0.0761	9.7594	4.8345
50.2504	1.2866	50.2505	1.3626		37.7961	-0.7599	19.7228	4.4789		20.2891	-0.077	9.7225	4.8341
50.215	1.2874	50.2149	1.3626		37.8333	-0.7607	19.6857	4.4787		20.3261	-0.078	9.6853	4.8336
50.1794	1.2887	50.1797	1.3627		37.8702	-0.7615	19.6487	4.4784		20.3631	-0.0789	9.6484	4.8331
50.1435	1.2905	50.1435	1.3626		37.9072	-0.7622	19.6118	4.4782		20.4001	-0.08	9.6113	4.8327
50.1078	1.2928	50.1073	1.363		37.9444	-0.7629	19.5748	4.478		20.437	-0.081	9.5745	4.8323
50.0719	1.2958	50.0717	1.3643		37.9813	-0.7636	19.5378	4.4778		20.4742	-0.0821	9.5372	4.8318
50.0362	1.2993	50.0361	1.3664		38.0183	-0.7643	19.5009	4.4775		20.5113	-0.0833	9.5002	4.8314
50.0007	1.3037	50.0004	1.3696		38.0554	-0.765	19.4638	4.4773		20.5484	-0.0844	9.4631	4.8309
49.9652	1.3093	49.9647	1.3742		38.0925	-0.7656	19.4268	4.4771		20.5855	-0.0856	9.4262	4.8305
49.9293	1.3165	49.9293	1.3805		38.1294	-0.7663	19.3897	4.4769		20.6225	-0.0868	9.389	4.8301
49.8935	1.326	49.8937	1.3895		38.1666	-0.7668	19.3526	4.4767		20.6593	-0.088	9.3518	4.8296
49.8579	1.3384	49.8578	1.4018		38.2036	-0.7675	19.3155	4.4764		20.6964	-0.0893	9.3149	4.8292
49.822	1.3553	49.8219	1.4176		38.2406	-0.768	19.2785	4.4762		20.7335	-0.0906	9.2778	4.8288
49.7861	1.378	49.7865	1.4388		38.2777	-0.7685	19.2414	4.4759		20.7707	-0.092	9.2409	4.8284
49.7507	1.409	49.751	1.4679		38.3146	-0.769	19.2044	4.4756		20.8077	-0.0933	9.2037	4.828
49.7152	1.4526	49.7156	1.5076		38.3515	-0.7695	19.1674	4.4754		20.8448	-0.0946	9.1667	4.8276
49.6795	1.5132	49.68	1.5618		38.3887	-0.77	19.1302	4.4751		20.8816	-0.096	9.1298	4.8272
49.6438	1.5964	49.6441	1.6341		38.4257	-0.7704	19.0933	4.4748		20.9187	-0.0975	9.0928	4.8267
49.6083	1.7071	49.6082	1.7309		38.4628	-0.7709	19.0562	4.4745		20.9558	-0.0989	9.0557	4.8263
49.5724	1.8538	49.5723	1.8552		38.5	-0.7713	19.0192	4.4742		20.993	-0.1003	9.0186	4.826
49.5365	2.0405	49.5365	2.0139		38.537	-0.7718	18.9821	4.4741		21.0298	-0.1018	8.9817	4.8256
49.5009	2.2711	49.5008	2.2106		38.5738	-0.7723	18.9451	4.4738		21.067	-0.1033	8.9446	4.8252
49.4652	2.5485	49.4652	2.4513		38.6109	-0.7728	18.908	4.4738		21.1039	-0.1047	8.9076	4.8248
49.4294	2.8713	49.4293	2.7389		38.648	-0.7732	18.871	4.4738		21.1409	-0.1062	8.8706	4.8244
49.3935	3.2439	49.3934	3.0772		38.685	-0.7737	18.834	4.4737		21.178	-0.1077	8.8335	4.824
49.3576	3.6587	49.3578	3.46		38.7222	-0.7742	18.7969	4.4737		21.215	-0.1091	8.7964	4.8236
49.3217	4.1066	49.3222	3.8838		38.7592	-0.7748	18.7599	4.4736		21.252	-0.1106	8.7593	4.8232
49.2861	4.5748	49.2866	4.3398		38.7962	-0.7752	18.723	4.4735		21.2891	-0.112	8.7221	4.8228
49.2507	5.0563	49.2508	4.8179		38.8333	-0.7757	18.6859	4.4734		21.3263	-0.1134	8.6851	4.8225
49.215	5.547	49.2147	5.322		38.8703	-0.7761	18.6488	4.4733		21.3632	-0.1148	8.6482	4.8221
49.1791	6.0379	49.1789	5.8349		38.9073	-0.7764	18.6116	4.4732		21.4004	-0.1161	8.6113	4.8217
49.1436	6.5282	49.1434	6.3536		38.9442	-0.7766	18.5747	4.4731		21.4373	-0.1175	8.5743	4.8214
49.108	7.001	49.1081	6.8654		38.9813	-0.7768	18.5377	4.4729		21.4744	-0.1188	8.5372	4.821
49.0722	7.4591	49.0724	7.365		39.0185	-0.7771	18.5007	4.4728		21.5113	-0.1201	8.5002	4.8206
49.0366	7.8919	49.0365	7.8576		39.0556	-0.7774	18.4636	4.4726		21.5486	-0.1214	8.4632	4.8203
49.0008	8.3061	49.0006	8.3346		39.0926	-0.7776	18.4265	4.4725		21.5855	-0.1226	8.426	4.8199
48.965	8.6943	48.9649	8.7901		39.1296	-0.7779	18.3894	4.4723		21.6224	-0.1238	8.389	4.8196
48.9295	9.056	48.9298	9.2175		39.1666	-0.7781	18.3525	4.4722		21.6596	-0.1249	8.3518	4.8192
48.8938	9.387	48.894	9.616		39.2036	-0.7784	18.3154	4.472		21.6964	-0.1259	8.3148	4.8189
48.8583	9.6843	48.8581	9.9856		39.2406	-0.7786	18.2784	4.4719		21.7336	-0.1268	8.2778	4.8186
48.8226	9.9543	48.8224	10.3227		39.2776	-0.7787	18.2413	4.4718		21.7706	-0.1275	8.2408	4.8182
48.7868	10.1927	48.7866	10.6284		39.3147	-0.7789	18.2044	4.4716		21.8077	-0.1282	8.2036	4.8179
48.7509	10.4021	48.7508	10.8947		39.3518	-0.779	18.1674	4.4715		21.8448	-0.1288	8.1666	4.8176
48.7151	10.5803	48.7151	11.1252		39.3889	-0.7791	18.1303	4.4715		21.8819	-0.1293	8.1297	4.8172
48.6794	10.7284	48.6795	11.3172		39.4258	-0.7792	18.0932	4.4714		21.9189	-0.1297	8.0927	4.8169
48.6437	10.8487	48.6436	11.475		39.4629	-0.7791	18.0562	4.4713		21.9559	-0.1301	8.0557	4.8166
48.608	10.9411	48.6079	11.5999		39.5	-0.7792	18.0191	4.4713		21.993	-0.1305	8.0186	4.8163
48.5723	11.0083	48.5722	11.6924		39.5371	-0.7791	17.982	4.4712		22.03	-0.1309	7.9815	4.816
48.5362	11.0495	48.5363	11.7547		39.5741	-0.7791	17.945	4.4712		22.067	-0.1312	7.9446	4.8157
48.5005	11.0671	48.5003	11.7899		39.6113	-0.779	17.9079	4.4711		22.104	-0.1315	7.9077	4.8154
48.4647	11.0643	48.4644	11.8014		39.6481	-0.7789	17.8709	4.471		22.1412	-0.1318	7.8706	4.8151
48.4294	11.0436	48.429	11.7921		39.6852	-0.7787	17.8339	4.4709		22.1782	-0.1321	7.8334	4.8148
48.3936	11.0073	48.3934	11.7641		39.7221	-0.7785	17.7968	4.4707		22.2152	-0.1324	7.7962	4.8145
48.3575	10.9577	48.3577	11.7205		39.7592	-0.7784	17.7599	4.4706		22.2522	-0.1326	7.7593	4.8142
48.3221	10.8963	48.3221	11.6635		39.7962	-0.7782	17.7229	4.4704		22.2892	-0.1329	7.7223	4.8139
48.2867	10.8259	48.2865	11.5952		39.8333	-0.7778	17.6858	4.4703		22.3262	-0.1331	7.6852	4.8136
48.2505	10.7476	48.2506	11.5176		39.8703	-0.7775	17.6489	4.4702		22.3634	-0.1333	7.6482	4.8133
48.2147	10.6641	48.2145	11.432		39.9074	-0.777	17.6118	4.47		22.4004	-0.1335	7.611	4.813
48.1791	10.575	48.179	11.3399		39.9445	-0.7766	17.5747	4.4699		22.4373	-0.1337	7.5741	4.8127
48.1434	10.481	48.1434	11.2434		39.9815	-0.7761	17.5377	4.4697		22.4745	-0.134	7.5371	4.8124
48.1077	10.3836	48.1077	11.1424		40.0186	-0.7756	17.5006	4.4695		22.5114	-0.1342	7.5001	4.8122
48.0725	10.2841	48.072	11.0386		40.0557	-0.775	17.4636	4.4694		22.5486	-0.1344	7.4632	4.8119
48.0366	10.184	48.0367	10.9323		40.0926	-0.7743	17.4266	4.4692		22.5856	-0.1346	7.4261	4.8116
48.0009	10.0818	48.001	10.8244		40.1297	-0.7737	17.3896	4.4691		22.6227	-0.1348	7.3889	4.8114
47.9651	9.9784	47.9651	10.7139		40.1668	-0.7729	17.3526	4.4689		22.6597	-0.1349	7.352	4.8111
47.9292	9.8732	47.9297	10.6034		40.2039	-0.7722	17.3154	4.4688		22.6967	-0.135	7.3148	4.8109
47.8931	9.7698	47.8938	10.4926		40.2408	-0.7713	17.2782	4.4686		22.7336	-0.1351	7.278	4.8106
47.8577	9.6679	47.8579	10.3844		40.2778	-0.7704	17.2414	4.4685		22.7707	-0.1352	7.2408	4.8103
47.8223	9.567	47.8221	10.2763		40.3149	-0.7696	17.2042	4.4684		22.8078	-0.1353	7.2038	4.8101
47.7866	9.4676	47.7864	10.1683		40.3518	-0.7686	17.1674	4.4683		22.845	-0.1354	7.1667	4.8098
47.7507	9.3684	47.7506	10.0621		40.3889	-0.7676	17.1303	4.4681		22.8819	-0.1354	7.1296	4.8096
47.7149	9.2707	47.715	9.9568		40.4259	-0.7666	17.0933	4.468		22.919	-0.1355	7.0924	4.8093
47.6789	9.1753	47.6794	9.8547		40.4629	-0.7655	17.0562	4.4679		22.956	-0.1354	7.0555	4.8091
47.643	9.0812	47.6434	9.7534		40.4999	-0.7645	17.0191	4.4677		22.9929	-0.1354	7.0183	4.8088
47.6074	8.99	47.6075	9.654		40.5371	-0.7634	16.982	4.4677		23.0299	-0.1353	6.9814	4.8086
47.572	8.8991	47.5717	9.5556		40.5743	-0.7622	16.9451	4.4675		23.067	-0.1352	6.9444	4.8084
47.5364	8.8108	47.5361	9.4592		40.6113	-0.761	16.9081	4.4674		23.1042	-0.135	6.9076	4.8081
47.5007	8.7237	47.5003	9.3656		40.6483	-0.7597	16.8709	4.4673		23.1411	-0.1347	6.8704	4.8078
47.4649	8.6391	47.4647	9.2742		40.6853	-0.7585	16.8338	4.4672		23.1781	-0.1343	6.8335	4.8076
47.4288	8.5561	47.4291	9.1851		40.7224	-0.7571	16.7968	4.4671		23.2152	-0.134	6.7963	4.8073
47.3934	8.4755	47.3933	9.0974		40.7593	-0.7558	16.7598	4.467		23.2523	-0.1336	6.7594	4.8071
47.358	8.3964	47.3577	9.011		40.7964	-0.7543	16.7227	4.4669		23.2894	-0.1331	6.7223	4.8069
47.3222	8.3185	47.322	8.9277		40.8335	-0.7529	16.6858	4.4668		23.3264	-0.1326	6.6852	4.8066
47.2863	8.2431	47.2866	8.8459		40.8703	-0.7514	16.6487	4.4667		23.3635	-0.132	6.6482	4.8064
47.2509	8.1688	47.251	8.7674		40.9073	-0.7499	16.6118	4.4666		23.4005	-0.1314	6.611	4.8061
47.2152	8.0971	47.2151	8.6893		40.9444	-0.7483	16.5747	4.4665		23.4374	-0.1307	6.574	4.806
47.1795	8.0268	47.1794	8.6128		40.9815	-0.7467	16.5376	4.4664		23.4744	-0.13	6.537	4.8057
47.144	7.958	47.1437	8.538		41.0186	-0.745	16.5006	4.4664		23.5115	-0.1293	6.5	4.8055
47.108	7.8903	47.1079	8.4656		41.0557	-0.7433	16.4636	4.4662		23.5486	-0.1284	6.4631	4.8053
47.0722	7.8245	47.0724	8.3954		41.0926	-0.7414	16.4264	4.4662		23.5856	-0.1276	6.4259	4.805
47.0365	7.7603	47.0369	8.3266		41.1297	-0.7395	16.3894	4.4661		23.6226	-0.1267	6.3889	4.8048
47.0007	7.6977	47.0009	8.2592		41.1668	-0.7375	16.3523	4.466		23.6598	-0.1258	6.3519	4.8046
46.9649	7.6366	46.965	8.1929		41.204	-0.7355	16.3154	4.466		23.6969	-0.1248	6.3149	4.8044
46.929	7.5764	46.9293	8.1284		41.2409	-0.7334	16.2783	4.4658		23.7339	-0.1238	6.2778	4.8042
46.8933	7.5172	46.8938	8.0649		41.2779	-0.7313	16.2412	4.4658		23.7709	-0.1227	6.2406	4.804
46.8575	7.4596	46.8578	8.0035		41.3149	-0.7291	16.2042	4.4657		23.808	-0.1217	6.2036	4.8037
46.8214	7.4032	46.8218	7.9422		41.3521	-0.727	16.1672	4.4657		23.8451	-0.1205	6.1665	4.8035
46.786	7.3488	46.786	7.8827		41.389	-0.7247	16.1302	4.4656		23.8821	-0.1194	6.1296	4.8033
46.7504	7.2946	46.7504	7.8239		41.4261	-0.7223	16.0931	4.4656		23.9191	-0.1182	6.0926	4.8031
46.7145	7.2413	46.7145	7.7665		41.463	-0.7199	16.0561	4.4655		23.956	-0.1169	6.0554	4.8029
46.6788	7.1891	46.6788	7.7102		41.5001	-0.7175	16.0191	4.4655		23.9931	-0.1156	6.0184	4.8027
46.643	7.1382	46.6432	7.6552		41.5371	-0.7151	15.982	4.4654		24.0302	-0.1144	5.9814	4.8025
46.6073	7.0884	46.6075	7.6008		41.5742	-0.7126	15.9449	4.4654		24.0671	-0.1132	5.9446	4.8023
46.572	7.0394	46.5718	7.5474		41.6112	-0.71	15.908	4.4654		24.1042	-0.1121	5.9074	4.8021
46.5366	6.9911	46.5364	7.4945		41.6483	-0.7075	15.871	4.4653		24.1412	-0.111	5.8704	4.8019
46.5008	6.9432	46.5006	7.4432		41.6855	-0.705	15.8339	4.4653		24.1783	-0.11	5.8331	4.8017
46.465	6.8967	46.4646	7.3921		41.7225	-0.7025	15.7969	4.4653		24.2155	-0.1089	5.7963	4.8015
46.4294	6.8508	46.4291	7.3424		41.7595	-0.7	15.7598	4.4653		24.2524	-0.1078	5.7594	4.8013
46.3938	6.8061	46.3935	7.2928		41.7964	-0.6975	15.7227	4.4653		24.2894	-0.1068	5.7223	4.8011
46.3579	6.7618	46.3578	7.2436		41.8336	-0.695	15.6857	4.4652		24.3266	-0.1058	5.6852	4.8009
46.3223	6.718	46.3218	7.1957		41.8706	-0.6924	15.6487	4.4653		24.3636	-0.1048	5.6482	4.8007
46.2867	6.6747	46.2868	7.1484		41.9077	-0.6897	15.6116	4.4653		24.4007	-0.1039	5.611	4.8004
46.2507	6.6323	46.2511	7.1022		41.9446	-0.6872	15.5747	4.4653		24.4375	-0.1031	5.574	4.8003
46.2147	6.5907	46.2152	7.0565		41.9816	-0.6846	15.5377	4.4653		24.4745	-0.1024	5.5369	4.8001
46.1793	6.55	46.1793	7.0117		42.0188	-0.682	15.5006	4.4652		24.5116	-0.1016	5.4999	4.7999
46.1435	6.5096	46.1436	6.9671		42.0556	-0.6795	15.4635	4.4652		24.5487	-0.101	5.4627	4.7997
46.1076	6.4698	46.1077	6.9234		42.0926	-0.6769	15.4266	4.4652		24.5857	-0.1004	5.4258	4.7995
46.0718	6.4304	46.0717	6.8802		42.1299	-0.6743	15.3896	4.4652		24.6227	-0.0998	5.3891	4.7993
46.0359	6.392	46.0364	6.8382		42.1669	-0.6716	15.3524	4.4652		24.6596	-0.0993	5.3518	4.7992
46.0001	6.3538	46.0007	6.7965		42.2038	-0.669	15.3153	4.4652		24.6968	-0.0988	5.315	4.7989
45.9647	6.3168	45.965	6.7551		42.2411	-0.6663	15.2784	4.4652		24.734	-0.0983	5.2779	4.7987
45.9292	6.2797	45.929	6.7143		42.2781	-0.6637	15.2411	4.4652		24.771	-0.0978	5.2408	4.7985
45.8933	6.2431	45.8931	6.6745		42.3151	-0.6611	15.2042	4.4652		24.8081	-0.0974	5.2036	4.7984
45.8575	6.2075	45.8572	6.6353		42.3521	-0.6586	15.1672	4.4653		24.8451	-0.0969	5.1666	4.7981
45.8219	6.1724	45.8215	6.597		42.3893	-0.6561	15.1302	4.4653		24.8822	-0.0965	5.1296	4.7979
45.7863	6.1379	45.7863	6.5589		42.4263	-0.6536	15.093	4.4653		24.9191	-0.0961	5.0925	4.7977
45.7505	6.1038	45.7503	6.5211		42.4632	-0.6512	15.056	4.4653		24.9561	-0.0957	5.0553	4.7976
45.7147	6.0701	45.7144	6.4838		42.5001	-0.6488	15.019	4.4653		24.9932	-0.0952	5.0183	4.7974
45.6793	6.0365	45.6788	6.4475		42.5372	-0.6464	14.9819	4.4653		25.0303	-0.0948	4.9814	4.7972
45.6435	6.0037	45.6433	6.4115		42.5742	-0.6441	14.9448	4.4653		25.0672	-0.0944	4.9443	4.797
45.6078	5.9709	45.6076	6.3762		42.6113	-0.6418	14.908	4.4653		25.1043	-0.094	4.9073	4.7969
45.572	5.939	45.5716	6.3408		42.6483	-0.6395	14.871	4.4654		25.1413	-0.0936	4.8703	4.7967
45.5363	5.9071	45.5362	6.3057		42.6854	-0.6373	14.8339	4.4654		25.1783	-0.0932	4.8333	4.7966
45.5007	5.8754	45.5007	6.2711		42.7224	-0.6352	14.7966	4.4654		25.2154	-0.0929	4.7962	4.7964
45.4652	5.8441	45.4647	6.2366		42.7595	-0.633	14.7598	4.4654		25.2524	-0.0925	4.7593	4.7962
45.4294	5.8128	45.4291	6.2029		42.7967	-0.631	14.7228	4.4654		25.2895	-0.0921	4.7221	4.7961
45.3936	5.7821	45.3937	6.1688		42.8337	-0.629	14.6856	4.4654		25.3266	-0.0917	4.6852	4.7959
45.3578	5.7518	45.3578	6.135		42.8707	-0.627	14.6484	4.4655		25.3636	-0.0914	4.6482	4.7957
45.322	5.7211	45.3222	6.1012		42.9078	-0.6251	14.6115	4.4656		25.4006	-0.0911	4.6111	4.7955
45.2862	5.6904	45.2868	6.0679		42.9448	-0.6233	14.5744	4.4656		25.4379	-0.0907	4.5741	4.7953
45.2505	5.6598	45.251	6.0347		42.9818	-0.6216	14.5374	4.4656		25.4749	-0.0904	4.537	4.7951
45.2146	5.6296	45.215	6.0012		43.0188	-0.6198	14.5005	4.4657		25.5119	-0.09	4.5	4.795
45.1786	5.5994	45.1792	5.9678		43.0558	-0.6181	14.4635	4.4657		25.5487	-0.0897	4.4628	4.7949
45.143	5.5693	45.1436	5.9343		43.093	-0.6164	14.4263	4.4657		25.5858	-0.0893	4.4256	4.7947
45.1076	5.5389	45.1078	5.9012		43.1298	-0.6149	14.3893	4.4658		25.6229	-0.089	4.3887	4.7946
45.0718	5.5085	45.072	5.8685		43.1667	-0.6133	14.3522	4.4659		25.6598	-0.0886	4.3517	4.7941
45.0363	5.4785	45.0363	5.8356		43.204	-0.6119	14.3152	4.4659		25.6969	-0.0883	4.3147	4.7922
45.0004	5.4484	45.0004	5.8036		43.2411	-0.6105	14.2783	4.4659		25.734	-0.0879	4.2776	4.7897
44.9646	5.4189	44.9646	5.7713		43.278	-0.6091	14.2412	4.466		25.771	-0.0875	4.2404	4.7884
44.9289	5.3888	44.929	5.7388		43.3151	-0.6077	14.204	4.466		25.8081	-0.0872	4.2032	4.7885
44.8933	5.3589	44.8935	5.7066		43.3522	-0.6064	14.167	4.4661		25.8452	-0.0868	4.1661	4.7903
44.8578	5.3292	44.8578	5.6746		43.3893	-0.6052	14.13	4.4661		25.8823	-0.0864
44.822	5.2997	44.822	5.643		43.4263	-0.604	14.0931	4.4662		25.9193	-0.086
44.7862	5.2704	44.7862	5.6116		43.4633	-0.6029	14.056	4.4662		25.9564	-0.0855
44.7509	5.2409	44.7503	5.5801		43.5004	-0.6018	14.0189	4.4663		25.9934	-0.0851
44.7152	5.2112	44.7147	5.5485		43.5374	-0.6006	13.9819	4.4663		26.0304	-0.0848
44.6794	5.1813	44.6793	5.517		43.5745	-0.5996	13.9448	4.4664		26.0674	-0.0844
44.6437	5.1516	44.6437	5.4857		43.6115	-0.5986	13.9077	4.4665		26.1044	-0.084
44.6079	5.1223	44.6077	5.4549		43.6484	-0.5976	13.8707	4.4665		26.1415	-0.0836
44.572	5.0927	44.5717	5.4236		43.6855	-0.5967	13.8338	4.4665		26.1786	-0.0832
44.536	5.0636	44.5364	5.3923		43.7226	-0.5959	13.7967	4.4666		26.2155	-0.0827
44.5005	5.0343	44.5008	5.361		43.7596	-0.5951	13.7597	4.4666		26.2526	-0.0822
44.4649	5.0051	44.465	5.3302		43.7967	-0.5944	13.7226	4.4667		26.2896	-0.0817
44.4293	4.976	44.4288	5.2995		43.8338	-0.5937	13.6855	4.4667		26.3265	-0.0812
44.3934	4.947	44.3933	5.2689		43.8707	-0.593	13.6486	4.4668		26.3636	-0.0807
44.3575	4.918	44.3577	5.2384		43.9078	-0.5923	13.6115	4.4668		26.4007	-0.0801
44.3218	4.8894	44.322	5.2077		43.945	-0.5916	13.5744	4.4669		26.4379	-0.0796
44.2859	4.8606	44.2863	5.1775		43.9821	-0.5909	13.5374	4.4669		26.475	-0.079
44.2503	4.8317	44.2507	5.1473		44.0189	-0.5902	13.5004	4.467		26.5119	-0.0784
44.2147	4.8032	44.2147	5.117		44.0559	-0.5896				26.549	-0.0778
44.179	4.7746	44.1789	5.0871		44.0929	-0.5888				26.5859	-0.0772
44.1433	4.7467	44.1431	5.0566		44.1299	-0.5881				26.623	-0.0766
44.1075	4.7185	44.1075	5.0263		44.1671	-0.5875				26.6601	-0.076
44.072	4.6903	44.0715	4.996		44.2041	-0.5869				26.697	-0.0753
44.0362	4.6624	44.0358	4.9659		44.241	-0.5863				26.7341	-0.0746
44.0004	4.6347	44.0002	4.9361		44.2782	-0.5858				26.7711	-0.074
43.9647	4.607	43.9645	4.9057		44.3152	-0.5853				26.8082	-0.0732
43.929	4.5791	43.9287	4.8756		44.3522	-0.5849				26.8452	-0.0725
43.8934	4.5511	43.893	4.8454		44.3893	-0.5843				26.8823	-0.0718
43.8577	4.5229	43.8575	4.8158		44.4264	-0.584				26.9194	-0.071
43.8219	4.495	43.8217	4.7863		44.4634	-0.5835				26.9564	-0.0702
43.7861	4.4674	43.786	4.7569		44.5005	-0.5832				26.9936	-0.0694
43.7506	4.4399	43.7503	4.7275		44.5377	-0.5828				27.0306	-0.0687
43.7149	4.4127	43.7145	4.6982		44.5746	-0.5825				27.0675	-0.0679
43.6793	4.385	43.6787	4.6691		44.6114	-0.5822				27.1046	-0.0671
43.6433	4.3573	43.6433	4.6399		44.6486	-0.582				27.1417	-0.0663
43.6075	4.3297	43.608	4.6109		44.6856	-0.5818				27.1786	-0.0655
43.5716	4.3023	43.5722	4.5819		44.7226	-0.5815				27.2155	-0.0648
43.5355	4.2751	43.5365	4.553		44.7597	-0.5814				27.2527	-0.0639
43.4999	4.2473	43.5008	4.5239		44.7967	-0.5811				27.2898	-0.0632
43.4645	4.2195	43.4649	4.4949		44.8337	-0.5809				27.3269	-0.0624
43.4288	4.1916	43.4289	4.4661		44.8708	-0.5807				27.3638	-0.0616
43.3929	4.1641	43.3935	4.437		44.9079	-0.5806				27.4007	-0.0608
43.3574	4.1368	43.358	4.4084		44.9449	-0.5805				27.4378	-0.06
43.3219	4.1096	43.3221	4.3793		44.9819	-0.5804				27.4749	-0.0592
43.286	4.0824	43.286	4.3506		45.019	-0.5803				27.512	-0.0584
43.2502	4.0551	43.2501	4.3218		45.0561	-0.5802				27.5491	-0.0577
43.2147	4.0282	43.2144	4.2931		45.0931	-0.5801				27.5861	-0.0569
43.1787	4.0013	43.1787	4.265		45.1301	-0.58				27.623	-0.0562
43.143	3.9748	43.1432	4.2366		45.1671	-0.5798				27.6603	-0.0554
43.1079	3.9484	43.1073	4.2085		45.2043	-0.5797				27.6973	-0.0547
43.0723	3.9224	43.0714	4.1805		45.2412	-0.5796				27.7343	-0.054
43.0367	3.8964	43.0359	4.153		45.2782	-0.5796				27.7714	-0.0533
43.001	3.8709	43.0005	4.1259		45.3152	-0.5795				27.8084	-0.0526
42.9651	3.8458	42.9648	4.0993		45.3523	-0.5794				27.8454	-0.0519
42.9292	3.8212	42.9289	4.0731		45.3893	-0.5793				27.8825	-0.0513
42.8931	3.7972	42.8931	4.0469		45.4263	-0.5792				27.9194	-0.0506
42.8577	3.7732	42.8574	4.0212		45.4634	-0.5792				27.9564	-0.0499
42.8218	3.75	42.8216	3.9958		45.5005	-0.5792				27.9935	-0.0493
42.7859	3.7275	42.7861	3.9714		45.5375	-0.5791				28.0305	-0.0487
42.7503	3.7055	42.7506	3.9472		45.5746	-0.5791				28.0676	-0.048
42.7146	3.6842	42.715	3.9232		45.6117	-0.579				28.1048	-0.0474
42.6785	3.6633	42.6793	3.8999		45.6488	-0.579				28.1418	-0.0468
42.6429	3.6432	42.6434	3.8776		45.6858	-0.5789				28.1789	-0.0462
42.6071	3.6236	42.6074	3.8562		45.7229	-0.5788				28.2159	-0.0456
42.5714	3.6048	42.5718	3.8354		45.7599	-0.5787				28.2529	-0.0451
42.5358	3.5867	42.5362	3.8153		45.7969	-0.5786				28.2899	-0.0445
42.5002	3.5694	42.5004	3.7959		45.8339	-0.5785				28.3269	-0.044
42.4643	3.5526	42.4646	3.7774		45.8709	-0.5784				28.3639	-0.0434
42.4285	3.5365	42.4287	3.7598		45.9081	-0.5783				28.4008	-0.0429
42.3929	3.5215	42.3929	3.7431		45.945	-0.5783				28.4379	-0.0423
42.3576	3.5071	42.3572	3.7272		45.9821	-0.5782				28.4749	-0.0418
42.3217	3.4936	42.3214	3.712		46.0192	-0.5782				28.5121	-0.0413
42.286	3.4808	42.2857	3.6978		46.0562	-0.5781				28.549	-0.0409
42.2507	3.4688	42.25	3.6844		46.0931	-0.578				28.5863	-0.0404
42.2148	3.4578	42.2143	3.6723		46.1303	-0.5778				28.6235	-0.0399
42.1788	3.448	42.1787	3.6615		46.1673	-0.5778				28.6602	-0.0395
42.1433	3.4397	42.1431	3.6517		46.2043	-0.5778				28.6973	-0.039
42.1076	3.4328	42.1074	3.6433		46.2414	-0.5778				28.7346	-0.0386
42.0719	3.4276	42.0717	3.6365		46.2784	-0.5778				28.7716	-0.0381
42.0362	3.4244	42.036	3.6314		46.3154	-0.5777				28.8086	-0.0377
42.0003	3.4231	42.0003	3.6283		46.3525	-0.5777				28.8456	-0.0373
41.9643	3.4239	41.9646	3.6273		46.3894	-0.5777				28.8824	-0.0369
41.9285	3.4271	41.9287	3.6287		46.4264	-0.5777				28.9194	-0.0365
41.8927	3.4328	41.8933	3.6325		46.4635	-0.5777				28.9565	-0.0361
41.857	3.4411	41.8579	3.6391		46.5006	-0.5778				28.9935	-0.0358
41.8214	3.4522	41.8218	3.6487		46.5377	-0.5778				29.0304	-0.0354
41.7858	3.4664	41.786	3.6614		46.5747	-0.5778				29.0675	-0.035
41.75	3.4839	41.7504	3.6781		46.6117	-0.5778				29.1045	-0.0347
41.7142	3.5053	41.7146	3.699		46.6488	-0.5778				29.1417	-0.0344
41.6787	3.5307	41.6789	3.7249		46.6857	-0.5777				29.1789	-0.034
41.643	3.5606	41.6432	3.756		46.7228	-0.5776				29.216	-0.0337
41.6072	3.5949	41.6074	3.7919		46.7599	-0.5775				29.253	-0.0334
41.5714	3.6328	41.5714	3.8324		46.7969	-0.5774				29.2902	-0.0331
41.5357	3.6742	41.5358	3.8766		46.834	-0.5773				29.327	-0.0328
41.5	3.7179	41.4998	3.9245		46.871	-0.5773				29.3642	-0.0326
41.4645	3.7633	41.464	3.9744		46.9079	-0.5773				29.401	-0.0323
41.4294	3.8096	41.4285	4.0249		46.945	-0.5774				29.4381	-0.032
41.3934	3.8549	41.3928	4.0743		46.9821	-0.5775				29.4751	-0.0317
41.3574	3.899	41.3573	4.1216		47.0192	-0.5775				29.5121	-0.0314
41.3218	3.9402	41.3218	4.167		47.0562	-0.5775				29.5492	-0.0312
41.2859	3.9785	41.286	4.209		47.0932	-0.5775				29.5863	-0.0309
41.2501	4.0136	41.2501	4.247		47.1302	-0.5774				29.6233	-0.0306
41.2147	4.0449	41.2143	4.2807		47.1672	-0.5774				29.6605	-0.0303
41.1792	4.0722	41.1786	4.3103		47.2043	-0.5774				29.6975	-0.0301
41.1433	4.0956	41.1429	4.3363		47.2414	-0.5773				29.7346	-0.0298
41.1074	4.1156	41.1074	4.3587		47.2784	-0.5773				29.7714	-0.0296
41.0715	4.1324	41.0715	4.3776		47.3155	-0.5773				29.8086	-0.0294
41.0358	4.1465	41.0358	4.3933		47.3526	-0.5773				29.8457	-0.0291
41.0003	4.1574	41.0004	4.4061		47.3896	-0.5773				29.8828	-0.0288
40.9644	4.1657	40.9648	4.416		47.4266	-0.5773				29.9197	-0.0286
40.9283	4.1717	40.9289	4.4235		47.4638	-0.5773				29.9568	-0.0283
40.8926	4.1758	40.8931	4.4288		47.5008	-0.5773				29.9939	-0.028
40.8572	4.178	40.8577	4.432		47.5377	-0.5773
40.8216	4.1786	40.8218	4.4333		47.5747	-0.5773
40.7859	4.1776	40.7863	4.4329		47.6117	-0.5772
40.7504	4.1752	40.7504	4.4309		47.6489	-0.5772
40.7148	4.1716	40.7142	4.4276		47.6858	-0.5772
40.6788	4.1667	40.6784	4.4227		47.723	-0.5772
40.6432	4.1607	40.6429	4.4166		47.76	-0.5772
40.6076	4.1538	40.6073	4.4096		47.7971	-0.5772
40.5718	4.1461	40.5716	4.4015		47.8341	-0.5772
40.5359	4.1376	40.5358	4.3926		47.8712	-0.5773
40.5002	4.1283	40.5	4.3829		47.9082	-0.5773
40.4641	4.1181	40.4641	4.3724		47.9452	-0.5774
40.4283	4.1075	40.4283	4.3613		47.9823	-0.5773
40.393	4.0962	40.3927	4.3495
40.3574	4.0844	40.3573	4.3373
40.3218	4.0721	40.3215	4.3246
40.286	4.0593	40.2857	4.3114
40.2501	4.0462	40.25	4.2977
40.2141	4.0326	40.2142	4.2836
40.1782	4.0186	40.1785	4.2691
40.1426	4.0041	40.1432	4.2544
40.1069	3.9894	40.1077	4.2392
40.0714	3.9747	40.0719	4.2235
40.0359	3.9595	40.0362	4.2077
40.0002	3.9441	40.0003	4.1917
39.9644	3.9286	39.9644	4.1757
39.9286	3.9128	39.9288	4.1594
39.8928	3.897	39.8929	4.1427
39.8573	3.8812	39.8573	4.1257
39.8214	3.8653	39.8215	4.1087
39.786	3.8493	39.7858	4.0916
39.7501	3.833	39.75	4.0744
39.7142	3.8164	39.714	4.0572
39.6787	3.8	39.6781	4.0397
39.643	3.7835	39.6424	4.022
39.6073	3.7667	39.607	4.0044
39.5718	3.7499	39.5712	3.9867
39.5362	3.733	39.5357	3.9692
39.5002	3.7164	39.5001	3.9513
39.4643	3.6996	39.4643	3.9333
39.4284	3.6827	39.4284	3.9153
39.3928	3.6656	39.3929	3.8974
39.3569	3.6488	39.3572	3.8796
39.3212	3.6319	39.3213	3.8617
39.2855	3.6151	39.2859	3.8439
39.2499	3.5984	39.2505	3.8259
39.2144	3.5814	39.2149	3.8082
39.1786	3.5645	39.1791	3.7905
39.1428	3.5478	39.1431	3.7729
39.1071	3.531	39.1073	3.7553
39.0715	3.5144	39.0716	3.7377
39.0357	3.4977	39.0359	3.72
39	3.4811	39.0003	3.7026
38.9646	3.4645	38.9646	3.6852
38.9286	3.4481	38.9288	3.6679
38.893	3.4317	38.8928	3.6507
38.8573	3.4155	38.8569	3.6336
38.8218	3.3992	38.8211	3.6163
38.7858	3.3829	38.7853	3.5993
38.7501	3.3668	38.7501	3.5823
38.7146	3.3507	38.7144	3.5657
38.679	3.3349	38.6785	3.549
38.6431	3.3192	38.6428	3.5322
38.6071	3.3034	38.607	3.5157
38.5711	3.2876	38.5712	3.4992
38.5353	3.2719	38.5357	3.4829
38.4998	3.2565	38.5001	3.4666
38.4643	3.2413	38.4641	3.4504
38.4285	3.2262	38.4284	3.4341
38.3925	3.2111	38.393	3.4181
38.3568	3.1958	38.3576	3.402
38.3213	3.1808	38.3219	3.3863
38.2857	3.1658	38.286	3.3705
38.2503	3.1512	38.2504	3.3546
38.2143	3.1364	38.2146	3.3388
38.1784	3.1216	38.1786	3.3231
38.143	3.1069	38.1426	3.3077
38.1074	3.0925	38.1068	3.2926
38.0716	3.0782	38.0711	3.2771
38.0359	3.0637	38.0355	3.2617
38.0004	3.0492	37.9999	3.2463
37.9645	3.0346	37.9641	3.2312
37.9287	3.0203	37.9283	3.2161
37.8929	3.0058	37.8926	3.201
37.857	2.9917	37.8569	3.1858
37.8213	2.9772	37.8209	3.1707
37.7855	2.9629	37.7851	3.1557
37.7498	2.9484	37.7494	3.1407
37.7138	2.934	37.7139	3.1259
37.6783	2.9197	37.6783	3.1109
37.6425	2.9055	37.6429	3.096
37.6068	2.8913	37.6073	3.0811
37.5709	2.877	37.5713	3.0663
37.5351	2.8628	37.5353	3.0515
37.4997	2.8488	37.4997	3.0369
37.4641	2.8345	37.4644	3.0222
37.4286	2.8206	37.4287	3.0073
37.3927	2.8065	37.393	2.9926
37.357	2.7924	37.3575	2.9779
37.3218	2.7785	37.3218	2.9632
37.2861	2.7646	37.2862	2.9486
37.2502	2.751	37.2504	2.9339
37.2144	2.7373	37.2145	2.9193
37.1789	2.7237	37.1785	2.9046
37.1434	2.7099	37.1427	2.89
37.1074	2.6963	37.1069	2.8755
37.0715	2.6827	37.0711	2.8612
37.0356	2.6694	37.0355	2.8468
37	2.6559	37.0001	2.8323
36.9643	2.6424	36.9643	2.818
36.9283	2.6289	36.9283	2.8038
36.8924	2.6156	36.8925	2.7899
36.8568	2.6024	36.8571	2.7758
36.8213	2.5894	36.8217	2.7617
36.7854	2.5763	36.7859	2.7478
36.7494	2.5633	36.7501	2.7341
36.714	2.5503	36.7143	2.7204
36.6783	2.5376	36.6783	2.7069
36.6425	2.5249	36.6428	2.6933
36.6072	2.5124	36.6074	2.6798
36.5714	2.4998	36.5717	2.6665
36.5355	2.4873	36.5359	2.6534
36.4999	2.475	36.5001	2.6403
36.4644	2.4627	36.4642	2.6274
36.4287	2.4506	36.4283	2.6145
36.3929	2.4385	36.3927	2.6017
36.3573	2.4265	36.357	2.589
36.3213	2.4146	36.3214	2.5765
36.2854	2.4029	36.2854	2.5641
36.2499	2.3913	36.2496	2.5518
36.2142	2.3798	36.2139	2.5395
36.1786	2.3685	36.1779	2.5273
36.1425	2.3572	36.1421	2.5153
36.1067	2.3461	36.1065	2.5034
36.071	2.3352	36.0709	2.4918
36.0353	2.3243	36.0355	2.4802
35.9999	2.3137	35.9999	2.4686
35.9642	2.3031	35.9641	2.4573
35.9283	2.2927	35.9282	2.446
35.8924	2.2823	35.8926	2.435
35.8567	2.2721	35.857	2.4241
35.821	2.262	35.8213	2.4134
35.7854	2.2521	35.7857	2.4027
35.7499	2.2422	35.7501	2.3921
35.7142	2.2323	35.7143	2.3817
35.6787	2.2226	35.6787	2.3714
35.6431	2.213	35.6429	2.3613
35.6072	2.2037	35.6072	2.3512
35.5714	2.1943	35.5714	2.3412
35.5361	2.185	35.5355	2.3314
35.5003	2.1757	35.4999	2.3217
35.4642	2.1666	35.4642	2.3122
35.4284	2.1577	35.4282	2.3027
35.3928	2.1488	35.3924	2.2932
35.357	2.14	35.3569	2.2839
35.321	2.1313	35.321	2.2748
35.2853	2.1226	35.2854	2.2658
35.2497	2.1141	35.2497	2.2569
35.2137	2.1058	35.2139	2.2481
35.1783	2.0975	35.1782	2.2393
35.1425	2.0892	35.1425	2.2308
35.1066	2.0811	35.107	2.2223
35.071	2.0731	35.071	2.2141
35.0354	2.0653	35.0352	2.2059
34.9995	2.0576	34.9998	2.1977
34.9638	2.05	34.9642	2.1895
34.9283	2.0426	34.9283	2.1815
34.8927	2.0353	34.8927	2.1738
34.857	2.0281	34.8572	2.166
34.8215	2.0211	34.8214	2.1584
34.7858	2.0141	34.7859	2.1508
34.7502	2.0072	34.7503	2.1433
34.7145	2.0003	34.7145	2.136
34.6787	1.9936	34.6785	2.1287
34.6429	1.9868	34.6428	2.1216
34.6072	1.9803	34.607	2.1145
34.5712	1.9737	34.5711	2.1074
34.5352	1.9673	34.5354	2.1005
34.4997	1.9609	34.4997	2.0937
34.4639	1.9546	34.4638	2.087
34.428	1.9483	34.4278	2.0804
34.3924	1.9422	34.3923	2.0739
34.3568	1.9362	34.3567	2.0674
34.3208	1.9302	34.3211	2.0611
34.285	1.9242	34.2856	2.0548
34.2496	1.9182	34.2499	2.0486
34.2141	1.9124	34.2139	2.0425
34.1784	1.9067	34.178	2.0364
34.1425	1.9009	34.1424	2.0305
34.1068	1.8952	34.1068	2.0245
34.0711	1.8895	34.071	2.0188
34.0356	1.884	34.0354	2.0131
34	1.8786	33.9999	2.0075
33.9641	1.8732	33.9642	2.0019
33.9283	1.8678	33.9285	1.9963
33.8927	1.8624	33.8927	1.9909
33.857	1.8573	33.8572	1.9855
33.8214	1.8522	33.8212	1.9803
33.7856	1.8473	33.7855	1.9751
33.7499	1.8424	33.75	1.9699
33.714	1.8374	33.7143	1.9648
33.6781	1.8326	33.6783	1.9597
33.6423	1.8278	33.6423	1.9547
33.6064	1.8233	33.6065	1.9497
33.5708	1.8188	33.5706	1.9449
33.5355	1.8144	33.5349	1.94
33.4996	1.81	33.4995	1.9353
33.4639	1.8056	33.4639	1.9306
33.4281	1.8014	33.428	1.926
33.3922	1.7971	33.3924	1.9214
33.3566	1.793	33.3567	1.9168
33.321	1.789	33.3211	1.9124
33.2853	1.7849	33.2855	1.9079
33.2495	1.7809	33.2497	1.9036
33.2137	1.7769	33.2139	1.8993
33.1785	1.7729	33.1782	1.895
33.1426	1.769	33.1426	1.8908
33.107	1.7651	33.1071	1.8867
33.0717	1.7611	33.0714	1.8825
33.0358	1.7573	33.0358	1.8785
32.9997	1.7535	33.0003	1.8746
32.964	1.7498	32.9642	1.8706
32.9285	1.7461	32.9282	1.8667
32.8925	1.7423	32.8927	1.8629
32.8566	1.7387	32.8572	1.8591
32.821	1.735	32.8211	1.8554
32.7852	1.7315	32.7851	1.8518
32.7495	1.728	32.7494	1.8482
32.714	1.7245	32.7134	1.8446
32.6782	1.7209	32.6778	1.841
32.6422	1.7175	32.6422	1.8375
32.6064	1.7142	32.6065	1.8341
32.571	1.7109	32.5709	1.8307
32.5354	1.7077	32.5353	1.8273
32.4996	1.7044	32.4996	1.824
32.4638	1.7012	32.4637	1.8206
32.4283	1.6981	32.4277	1.8174
32.3925	1.695	32.3922	1.8142
32.3571	1.6919	32.3568	1.8109
32.3214	1.6889	32.3211	1.8077
32.2855	1.686	32.2856	1.8045
32.2498	1.6831	32.2499	1.8015
32.2141	1.6802	32.2139	1.7985
32.178	1.6774	32.1781	1.7954
32.1422	1.6746	32.1427	1.7923
32.1065	1.6719	32.1071	1.7894
32.0709	1.6691	32.0712	1.7865
32.0351	1.6664	32.0355	1.7836
31.9994	1.6637	32	1.7807
31.9638	1.6611	31.9641	1.7778
31.928	1.6584	31.928	1.7749
31.8924	1.6558	31.8921	1.772
31.8566	1.6532	31.8563	1.7692
31.8207	1.6505	31.8205	1.7665
31.7852	1.648	31.7849	1.7638
31.7494	1.6454	31.7491	1.7611
31.7138	1.6429	31.7135	1.7584
31.6781	1.6404	31.678	1.7559
31.6423	1.6378	31.6425	1.7533
31.6065	1.6353	31.6069	1.7508
31.5711	1.6329	31.5709	1.7483
31.5357	1.6305	31.5352	1.7458
31.4999	1.6281	31.4996	1.7433
31.4642	1.6257	31.464	1.7409
31.4285	1.6233	31.4282	1.7385
31.3926	1.621	31.3927	1.7361
31.3569	1.6187	31.3572	1.7338
31.3213	1.6165	31.3211	1.7315
31.2853	1.6142	31.286	1.7292
31.2494	1.612	31.2502	1.7269
31.2136	1.6098	31.2141	1.7246
31.1781	1.6076	31.1782	1.7223
31.1423	1.6056	31.1424	1.7201
31.1064	1.6034	31.1067	1.7178
31.0708	1.6013	31.0708	1.7155
31.0349	1.5991	31.035	1.7133
30.9992	1.597	30.9994	1.7111
30.964	1.595	30.9637	1.7089
30.9283	1.593	30.928	1.7067
30.8925	1.591	30.8922	1.7045
30.8566	1.5889	30.8564	1.7024
30.8209	1.5869	30.8207	1.7002
30.7853	1.5849	30.7852	1.6981
30.7496	1.5829	30.7496	1.696
30.7146	1.581	30.7139	1.6939
30.6787	1.579	30.6781	1.6918
30.6426	1.577	30.6425	1.6898
30.6069	1.5751	30.6069	1.6879
30.5709	1.5732	30.5711	1.6859
30.535	1.5713	30.5355	1.6839
30.4994	1.5694	30.4998	1.682
30.4639	1.5675	30.464	1.68
30.4283	1.5656	30.4283	1.6781
30.3926	1.5638	30.3925	1.6762
30.3566	1.5619	30.3571	1.6743
30.3206	1.5601	30.3212	1.6724
30.2848	1.5583	30.2853	1.6705
30.2494	1.5565	30.2496	1.6686
30.2139	1.5547	30.2137	1.6668
30.178	1.5529	30.178	1.6649
30.1424	1.5511	30.1422	1.663
30.1068	1.5494	30.1065	1.6611
30.071	1.5477	30.0707	1.6593
30.0352	1.546	30.0348	1.6575
29.9993	1.5444	29.999	1.6558
29.9634	1.5428	29.9634	1.654
29.9279	1.5412	29.9278	1.6522
29.8928	1.5396	29.8919	1.6505
29.857	1.5381	29.8562	1.6488
29.8211	1.5365	29.8207	1.6471
29.7853	1.535	29.7852	1.6454
29.7497	1.5335	29.7496	1.6438
29.7138	1.532	29.7139	1.6421
29.6782	1.5304	29.678	1.6404
29.6425	1.5289	29.6423	1.6388
29.6068	1.5273	29.607	1.6371
29.571	1.5258	29.5713	1.6355
29.5351	1.5244	29.5354	1.6339
29.4993	1.5229	29.4994	1.6323
29.4636	1.5214	29.4636	1.6307
29.428	1.5199	29.428	1.6291
29.3923	1.5184	29.3924	1.6275
29.3564	1.5169	29.3569	1.6259
29.3207	1.5155	29.3211	1.6243
29.2849	1.5141	29.2852	1.6228
29.2492	1.5126	29.2494	1.6212
29.2136	1.5112	29.2135	1.6196
29.1781	1.5098	29.1777	1.6182
29.1422	1.5083	29.1423	1.6167
29.1067	1.5069	29.1067	1.6151
29.0713	1.5056	29.071	1.6137
29.0354	1.5042	29.0354	1.6122
28.9996	1.5028	28.9997	1.6109
28.9639	1.5015	28.9637	1.6094
28.928	1.5001	28.9278	1.608
28.8925	1.4988	28.8922	1.6065
28.8571	1.4974	28.8567	1.6051
28.8213	1.496	28.8209	1.6037
28.7852	1.4946	28.7853	1.6023
28.7494	1.4933	28.7498	1.6009
28.7137	1.492	28.7139	1.5995
28.6777	1.4907	28.6779	1.598
28.642	1.4894	28.6424	1.5966
28.6067	1.488	28.6069	1.5952
28.5707	1.4868	28.571	1.5938
28.5348	1.4855	28.5351	1.5925
28.4994	1.4842	28.4995	1.591
28.4638	1.4829	28.4637	1.5896
28.4279	1.4817	28.4278	1.5883
28.3921	1.4804	28.3921	1.5869
28.3565	1.4792	28.3564	1.5855
28.3206	1.478	28.3206	1.5842
28.2848	1.4769	28.2848	1.5828
28.2497	1.4757	28.2494	1.5815
28.2138	1.4745	28.2136	1.5802
28.1781	1.4733	28.1776	1.579
28.1425	1.4721	28.142	1.5777
28.1066	1.4709	28.1064	1.5764
28.0706	1.4697	28.0708	1.575
28.035	1.4685	28.035	1.5738
27.9994	1.4673	27.9993	1.5725
27.9636	1.4661	27.9637	1.5713
27.9279	1.465	27.928	1.5701
27.8919	1.4639	27.8921	1.5689
27.8563	1.4627	27.8567	1.5676
27.8207	1.4615	27.821	1.5664
27.7851	1.4603	27.7852	1.5652
27.7492	1.4592	27.7495	1.564
27.7134	1.458	27.7137	1.5628
27.6778	1.4568	27.678	1.5615
27.6419	1.4557	27.6422	1.5603
27.6062	1.4545	27.6066	1.5592
27.5704	1.4534	27.5709	1.558
27.5347	1.4523	27.5351	1.5569
27.499	1.4511	27.4992	1.5557
27.4634	1.4499	27.4635	1.5545
27.4285	1.4487	27.4279	1.5534
27.3929	1.4474	27.3919	1.5522
27.3569	1.4462	27.3563	1.5511
27.3211	1.445	27.3204	1.55
27.2856	1.4438	27.2848	1.5489
27.2498	1.4426	27.2493	1.5478
27.2138	1.4414	27.2137	1.5468
27.1779	1.4401	27.178	1.5457
27.142	1.4389	27.1422	1.5447
27.1062	1.4377	27.1068	1.5436
27.0704	1.4365	27.071	1.5425
27.0348	1.4353	27.035	1.5415
26.9991	1.4341	26.9994	1.5405
26.9636	1.4329	26.9638	1.5394
26.928	1.4317	26.9281	1.5383
26.892	1.4305	26.8923	1.5372
26.8563	1.4293	26.8568	1.5361
26.8207	1.4282	26.821	1.535
26.7848	1.427	26.7851	1.5339
26.749	1.4259	26.7495	1.5328
26.7137	1.4248	26.7138	1.5317
26.678	1.4237	26.678	1.5306
26.6419	1.4228	26.642	1.5295
26.6063	1.4218	26.6063	1.5285
26.5709	1.4208	26.5705	1.5275
26.5352	1.4199	26.5346	1.5264
26.4997	1.419	26.4989	1.5254
26.4638	1.4181	26.4634	1.5243
26.4279	1.4172	26.4274	1.5234
26.3923	1.4163	26.3915	1.5224
26.3566	1.4153	26.3562	1.5215
26.3207	1.4144	26.3207	1.5206
26.2849	1.4134	26.2849	1.5196
26.2493	1.4125	26.2494	1.5187
26.2135	1.4115	26.2138	1.5178
26.1776	1.4105	26.178	1.5168
26.1422	1.4095	26.1422	1.5159
26.1065	1.4084	26.1068	1.515
26.0706	1.4074	26.071	1.514
26.0346	1.4063	26.0351	1.5131
25.9987	1.4053	25.9994	1.5122
25.963	1.4042	25.9635	1.5113
25.9276	1.403	25.9278	1.5103
25.8922	1.4018	25.8923	1.5093
25.8566	1.4007	25.8568	1.5083
25.8207	1.3995	25.821	1.5073
25.7855	1.3984	25.7851	1.5065
25.7496	1.3972	25.7491	1.5056
25.7135	1.3961	25.7133	1.5047
25.678	1.395	25.6775	1.5038
25.6423	1.3939	25.6418	1.5028
25.6064	1.3928	25.6065	1.5019
25.5708	1.3918	25.5706	1.5011
25.5352	1.3908	25.5347	1.5004
25.4996	1.3898	25.499	1.4996
25.4636	1.3888	25.4632	1.4987
25.4276	1.3878	25.4275	1.4979
25.3919	1.3869	25.3921	1.4971
25.3562	1.3859	25.3565	1.4963
25.3209	1.385	25.3207	1.4955
25.2851	1.3842	25.2849	1.4948
25.249	1.3833	25.2493	1.4941
25.2131	1.3824	25.2138	1.4933
25.1774	1.3817	25.1781	1.4926
25.1419	1.3809	25.1424	1.4919
25.1066	1.3801	25.1069	1.4912
25.0707	1.3794	25.0711	1.4904
25.0348	1.3786	25.0351	1.4897
24.9991	1.3778	24.9993	1.489
24.9639	1.377	24.9635	1.4882
24.9281	1.3763	24.9277	1.4876
24.8925	1.3756	24.892	1.4869
24.8568	1.3751	24.8561	1.4862
24.8208	1.3745	24.8203	1.4855
24.785	1.374	24.7847	1.4848
24.7492	1.3734	24.7491	1.4841
24.7133	1.3729	24.7132	1.4834
24.6778	1.3724	24.6772	1.4828
24.6421	1.3718	24.6414	1.4821
24.6064	1.3713	24.6064	1.4815
24.5704	1.3708	24.5708	1.4808
24.5344	1.3702	24.5351	1.4802
24.4989	1.3697	24.4993	1.4795
24.4631	1.3692	24.4635	1.4788
24.4275	1.3687	24.4277	1.4782
24.3918	1.3682	24.3919	1.4774
24.3562	1.3676	24.3566	1.4767
24.3205	1.3671	24.3208	1.4759
24.2845	1.3666	24.2849	1.4752
24.249	1.3662	24.2493	1.4745
24.2135	1.3658	24.2138	1.4737
24.1778	1.3654	24.1778	1.473
24.1425	1.3651	24.1418	1.4724
24.1067	1.3647	24.1065	1.4717
24.0708	1.3643	24.0707	1.4711
24.035	1.3639	24.0346	1.4705
23.9993	1.3634	23.9986	1.4698
23.9636	1.363	23.9628	1.4691
23.9278	1.3625	23.9277	1.4685
23.8921	1.3621	23.8918	1.4678
23.8563	1.3616	23.8563	1.4671
23.8205	1.3611	23.8207	1.4664
23.7844	1.3606	23.785	1.4657
23.7487	1.3601	23.7491	1.4651
23.713	1.3597	23.7133	1.4645
23.6773	1.3593	23.6776	1.464
23.6418	1.3589	23.6418	1.4634
23.6061	1.3585	23.6065	1.4629
23.5705	1.3582	23.5707	1.4623
23.5348	1.3579	23.5347	1.4618
23.499	1.3576	23.4992	1.4613
23.4635	1.3573	23.4637	1.4608
23.428	1.3571	23.4279	1.4603
23.3921	1.3568	23.3921	1.4598
23.3564	1.3565	23.3567	1.4593
23.321	1.3561	23.3208	1.4588
23.2853	1.3558	23.285	1.4584
23.2494	1.3556	23.2493	1.4579
23.2139	1.3552	23.2135	1.4575
23.1779	1.3549	23.1777	1.457
23.1418	1.3546	23.1419	1.4566
23.1063	1.3542	23.1059	1.456
23.0707	1.3537	23.0703	1.4555
23.035	1.3534	23.0347	1.4549
22.9993	1.353	22.9991	1.4544
22.9635	1.3527	22.9635	1.4539
22.9277	1.3524	22.9277	1.4535
22.8918	1.352	22.8917	1.4529
22.8562	1.3516	22.8562	1.4523
22.8205	1.3513	22.8205	1.4518
22.7848	1.3509	22.7848	1.4512
22.749	1.3505	22.7492	1.4507
22.7132	1.35	22.7135	1.4503
22.6774	1.3495	22.6776	1.4498
22.6419	1.349	22.6421	1.4493
22.6065	1.3485	22.6071	1.4488
22.5706	1.3479	22.5711	1.4483
22.5347	1.3473	22.5351	1.4478
22.4992	1.3467	22.4994	1.4474
22.4631	1.3461	22.4635	1.4469
22.4277	1.3455	22.4277	1.4464
22.3925	1.3449	22.392	1.4459
22.3565	1.3443	22.3564	1.4454
22.3207	1.3438	22.3205	1.4449
22.285	1.3432	22.2845	1.4444
22.2491	1.3427	22.2488	1.4439
22.2135	1.3422	22.2131	1.4435
22.1778	1.3417	22.1774	1.443
22.1418	1.3412	22.1416	1.4426
22.1059	1.3407	22.1061	1.4421
22.07	1.3403	22.0704	1.4417
22.0346	1.3398	22.0344	1.4412
21.9989	1.3394	21.9989	1.4407
21.963	1.3391	21.9633	1.4403
21.9274	1.3387	21.9276	1.4398
21.8919	1.3383	21.8919	1.4394
21.856	1.3379	21.8564	1.4389
21.8203	1.3375	21.8207	1.4385
21.7846	1.3371	21.7846	1.4381
21.749	1.3367	21.7491	1.4377
21.7133	1.3363	21.7137	1.4372
21.678	1.3359	21.6778	1.4368
21.6423	1.3355	21.6421	1.4363
21.6063	1.3351	21.6066	1.4358
21.5704	1.3346	21.5705	1.4354
21.5344	1.3342	21.5347	1.4349
21.4989	1.3337	21.4991	1.4344
21.4635	1.3333	21.4632	1.434
21.4279	1.3329	21.4273	1.4335
21.3923	1.3325	21.3918	1.4331
21.3564	1.332	21.3562	1.4326
21.3203	1.3316	21.3205	1.4321
21.2845	1.3311	21.2844	1.4316
21.249	1.3307	21.2488	1.4311
21.2133	1.3304	21.2133	1.4307
21.1776	1.33	21.1775	1.4302
21.1416	1.3296	21.1418	1.4298
21.1058	1.3292	21.1061	1.4294
21.0704	1.3288	21.0702	1.4289
21.0349	1.3283	21.0346	1.4284
20.9992	1.3278	20.999	1.428
20.9635	1.3274	20.9634	1.4276
20.9277	1.3269	20.9276	1.4272
20.892	1.3264	20.8917	1.4267
20.8567	1.3258	20.8563	1.4262
20.821	1.3252	20.8205	1.4257
20.785	1.3246	20.7848	1.4252
20.7494	1.324	20.7491	1.4246
20.7137	1.3234	20.7135	1.4241
20.6778	1.3227	20.6776	1.4236
20.6422	1.3221	20.6417	1.4231
20.6063	1.3215	20.6062	1.4226
20.5702	1.321	20.5704	1.4222
20.5347	1.3205	20.5348	1.4217
20.4991	1.3199	20.4991	1.4212
20.4631	1.3194	20.4633	1.4208
20.4271	1.3188	20.4274	1.4203
20.3917	1.3183	20.3915	1.4198
20.3558	1.3178	20.356	1.4194
20.32	1.3173	20.3203	1.419
20.2848	1.3167	20.2847	1.4185
20.249	1.3163	20.2493	1.4181
20.2133	1.3159	20.2137	1.4178
20.1776	1.3155	20.1777	1.4175
20.1417	1.3151	20.1418	1.4171
20.1056	1.3148	20.1062	1.4168
20.0701	1.3144	20.0706	1.4165
20.035	1.314	20.0349	1.4161
19.9992	1.3136	19.999	1.4159
19.9632	1.3133	19.9632	1.4156
19.9278	1.3129	19.9276	1.4153
19.8918	1.3126	19.8919	1.415
19.8561	1.3122	19.8564	1.4147
19.8205	1.3119	19.8207	1.4144
19.7847	1.3115	19.7849	1.4141
19.7487	1.3112	19.7491	1.4138
19.7131	1.3109	19.7136	1.4135
19.6775	1.3106	19.6775	1.4133
19.6417	1.3103	19.6416	1.413
19.606	1.3101	19.606	1.4128
19.5706	1.3099	19.5702	1.4126
19.5349	1.3097	19.5345	1.4123
19.499	1.3095	19.4987	1.4121
19.4635	1.3093	19.4629	1.4118
19.4277	1.3091	19.4271	1.4116
19.3919	1.3089	19.3916	1.4113
19.356	1.3087	19.3559	1.4111
19.3204	1.3084	19.3202	1.411
19.285	1.3082	19.2845	1.4107
19.2489	1.308	19.2488	1.4105
19.2136	1.3078	19.2133	1.4102
19.1778	1.3075	19.1775	1.4099
19.1419	1.3073	19.1418	1.4096
19.1062	1.307	19.1064	1.4093
19.0705	1.3068	19.071	1.409
19.0348	1.3065	19.035	1.4087
18.9991	1.3063	18.999	1.4085
18.9632	1.306	18.9635	1.4081
18.9274	1.3058	18.9277	1.4077
18.8916	1.3055	18.8919	1.4074
18.8558	1.3051	18.856	1.407
18.82	1.3048	18.8204	1.4066
18.7844	1.3045	18.7846	1.4062
18.7489	1.3041	18.749	1.4058
18.7132	1.3037	18.7133	1.4054
18.6777	1.3033	18.6773	1.405
18.6419	1.3029	18.6416	1.4047
18.606	1.3026	18.6058	1.4043
18.5704	1.3023	18.5702	1.4039
18.5347	1.3021	18.5344	1.4035
18.4991	1.3018	18.4986	1.4032
18.4633	1.3015	18.4631	1.4029
18.4278	1.3012	18.4274	1.4027
18.392	1.3009	18.3918	1.4024
18.356	1.3007	18.3564	1.4021
18.3201	1.3004	18.3206	1.4019
18.2846	1.3002	18.2847	1.4016
18.2491	1.2999	18.2489	1.4014
18.2132	1.2997	18.2137	1.4012
18.1778	1.2995	18.1779	1.4009
18.142	1.2992	18.142	1.4007
18.106	1.2989	18.1063	1.4005
18.0702	1.2987	18.0704	1.4003
18.0348	1.2985	18.0345	1.4001
17.9992	1.2983	17.9988	1.3998
17.9634	1.2982	17.9634	1.3996
17.9277	1.298	17.9277	1.3994
17.8917	1.2977	17.8918	1.3992
17.8561	1.2975	17.8562	1.3989
17.8207	1.2973	17.8203	1.3987
17.7849	1.2971	17.7843	1.3986
17.749	1.2969	17.7485	1.3984
17.7135	1.2968	17.7129	1.3983
17.678	1.2966	17.6771	1.3981
17.642	1.2964	17.6416	1.3979
17.6063	1.2963	17.6061	1.3978
17.5707	1.2962	17.5706	1.3976
17.535	1.2961	17.5348	1.3975
17.4993	1.296	17.4991	1.3974
17.4638	1.2959	17.4635	1.3973
17.4278	1.2957	17.4275	1.3971
17.3919	1.2955	17.3919	1.397
17.3562	1.2955	17.3564	1.3969
17.3207	1.2953	17.3209	1.3967
17.2849	1.2952	17.285	1.3965
17.2489	1.2951	17.2491	1.3964
17.213	1.295	17.2135	1.3963
17.1771	1.295	17.1778	1.3962
17.1412	1.295	17.1418	1.3961
17.1058	1.2949	17.106	1.396
17.07	1.2949	17.0704	1.3959
17.0343	1.2948	17.0349	1.3957
16.9987	1.2948	16.9991	1.3957
16.9632	1.2948	16.9632	1.3956
16.9271	1.2948	16.9272	1.3954
16.8913	1.2949	16.8914	1.3953
16.8556	1.2949	16.856	1.3951
16.8202	1.2949	16.8204	1.395
16.7843	1.2949	16.7845	1.3949
16.7493	1.2949	16.7487	1.3947
16.7138	1.2949	16.7132	1.3946
16.6778	1.2949	16.6773	1.3945
16.6422	1.2948	16.6414	1.3943
16.6064	1.2947	16.606	1.3942
16.5707	1.2946	16.5704	1.394
16.5349	1.2945	16.5345	1.3938
16.499	1.2944	16.4986	1.3936
16.4633	1.2942	16.4637	1.3933
16.4274	1.2941	16.4279	1.3931
16.3913	1.2939	16.3919	1.3929
16.3556	1.2937	16.3561	1.3927
16.32	1.2936	16.3204	1.3924
16.2846	1.2934	16.2847	1.3922
16.2488	1.2931	16.249	1.3919
16.2129	1.2929	16.2137	1.3916
16.1773	1.2927	16.1778	1.3913
16.1415	1.2925	16.1419	1.3911
16.1057	1.2922	16.1059	1.3908
16.0704	1.292	16.07	1.3905
16.0349	1.2918	16.0342	1.3901
15.9988	1.2916	15.9985	1.3899
15.9629	1.2914	15.9631	1.3896
15.9276	1.2912	15.9276	1.3894
15.8919	1.2909	15.8917	1.3891
15.8561	1.2906	15.8559	1.3889
15.8204	1.2904	15.8205	1.3887
15.7849	1.2902	15.7845	1.3886
15.749	1.2901	15.7488	1.3885
15.7133	1.29	15.7133	1.3883
15.6775	1.2898	15.6776	1.3881
15.6418	1.2896	15.6417	1.3879
15.6062	1.2895	15.6061	1.3878
15.5706	1.2894	15.5708	1.3876
15.5346	1.2892	15.5351	1.3875
15.4988	1.2891	15.4992	1.3873
15.4634	1.289	15.4639	1.3871
15.4276	1.2888	15.428	1.3869
15.3917	1.2887	15.392	1.3868
15.3562	1.2886	15.3564	1.3866
15.3205	1.2885	15.3206	1.3865
15.2848	1.2885	15.2848	1.3864
15.2492	1.2884	15.2493	1.3862
15.2136	1.2884	15.2136	1.3862
15.1777	1.2883	15.1775	1.386
15.1421	1.2882	15.1415	1.3858
15.1065	1.2881	15.1058	1.3856
15.0708	1.288	15.0702	1.3854
15.0348	1.288	15.0344	1.3853
14.9992	1.2879	14.9988	1.3851
14.9634	1.2878	14.9635	1.385
14.9278	1.2877	14.9275	1.3849
14.8924	1.2877	14.8915	1.3848
14.8564	1.2876	14.8559	1.3847
14.8203	1.2875	14.8204	1.3846
14.7844	1.2875	14.7847	1.3845
14.7486	1.2875	14.7488	1.3845
14.7128	1.2874	14.7135	1.3844
14.677	1.2874	14.6781	1.3842
14.6417	1.2873	14.6423	1.3841
14.606	1.2873	14.6064	1.384
14.5704	1.2872	14.5706	1.3839
14.5347	1.2872	14.5345	1.3838
14.4988	1.2873	14.4987	1.3838
14.4632	1.2873	14.4632	1.3837
14.4274	1.2873	14.4275	1.3836
14.3916	1.2872	14.3917	1.3835
14.3559	1.2872	14.356	1.3834
14.3202	1.2872	14.3203	1.3833
14.2849	1.2871	14.2844	1.3831
14.249	1.2871	14.2485	1.383
14.2131	1.287	14.2131	1.3828
14.1778	1.287	14.1774	1.3827
14.1419	1.287	14.1416	1.3826
14.1062	1.2869	14.1059	1.3825
14.0703	1.2868	14.0703	1.3823
14.0347	1.2868	14.0347	1.3821
13.9989	1.2867	13.9988	1.382
13.9631	1.2866	13.9632	1.3818
13.9273	1.2865	13.9273	1.3817
13.8913	1.2865	13.8916	1.3815
13.8555	1.2864	13.8562	1.3814
13.8201	1.2863	13.8206	1.3812
13.7846	1.2862	13.785	1.381
13.7489	1.2861	13.7491	1.3808
13.7133	1.2859	13.7134	1.3806
13.6775	1.2858	13.6775	1.3804
13.6416	1.2857	13.6416	1.3802
13.606	1.2855	13.606	1.3799
13.5703	1.2854	13.5705	1.3797
13.5346	1.2852	13.5348	1.3794
13.4987	1.285	13.4987	1.3792
13.4635	1.2848	13.463	1.3789
13.4278	1.2846	13.4271	1.3786
13.392	1.2844	13.3912	1.3784
13.3564	1.2842	13.3558	1.3781
13.3203	1.2839	13.3202	1.3779
13.2845	1.2837	13.2846	1.3776
13.2487	1.2836	13.2489	1.3774
13.213	1.2834	13.2134	1.3771
13.1774	1.2832	13.1775	1.3769
13.1416	1.283	13.1417	1.3767
13.1059	1.2829	13.1059	1.3765
13.0699	1.2827	13.07	1.3763
13.0342	1.2826	13.0342	1.3762
12.9987	1.2824	12.9986	1.376
12.963	1.2823	12.9635	1.3759
12.9271	1.2821	12.9278	1.3758
12.8913	1.2819	12.8919	1.3756
12.856	1.2817	12.8561	1.3755
12.8203	1.2815	12.8204	1.3754
12.7846	1.2814	12.7846	1.3753
12.7488	1.2813	12.7488	1.3752
12.7131	1.2811	12.7132	1.3751
12.6776	1.2809	12.6774	1.375
12.6423	1.2807	12.6416	1.3749
12.6064	1.2804	12.6055	1.3747
12.5706	1.2802	12.5697	1.3746
12.5351	1.28	12.5342	1.3745
12.4989	1.2797	12.4984	1.3744
12.4626	1.2795	12.4629	1.3743
12.4271	1.2793	12.4274	1.3742
12.3914	1.2791	12.3916	1.3741
12.3556	1.279	12.3559	1.3741
12.3201	1.2788	12.3201	1.374
12.2845	1.2786	12.2842	1.3739
12.2484	1.2785	12.2486	1.3738
12.2127	1.2784	12.2132	1.3738
12.1771	1.2783	12.1776	1.3738
12.1412	1.2783	12.1418	1.3739
12.1054	1.2783	12.1061	1.3738
12.07	1.2782	12.0703	1.3737
12.0344	1.2782	12.0343	1.3737
11.9986	1.2782	11.9985	1.3737
11.963	1.2782	11.9633	1.3737
11.9271	1.2782	11.9276	1.3737
11.8912	1.2782	11.8916	1.3736
11.8559	1.2782	11.856	1.3735
11.8205	1.2781	11.8204	1.3734
11.7847	1.278	11.7846	1.3733
11.7489	1.2779	11.7487	1.3732
11.7133	1.2778	11.7128	1.3731
11.6775	1.2778	11.6772	1.3729
11.6417	1.2777	11.6414	1.3728
11.6059	1.2775	11.6056	1.3726
11.5702	1.2774	11.5699	1.3724
11.5345	1.2773	11.5341	1.3723
11.4989	1.2771	11.4984	1.3721
11.4629	1.277	11.4629	1.3719
11.4269	1.2768	11.4269	1.3717
11.3914	1.2767	11.3914	1.3715
11.3557	1.2765	11.3559	1.3713
11.32	1.2763	11.3203	1.3711
11.2841	1.2761	11.2845	1.3708
11.2487	1.2759	11.2485	1.3704
11.2129	1.2757	11.2133	1.37
11.1769	1.2754	11.1775	1.3697
11.1414	1.2752	11.1418	1.3694
11.106	1.2749	11.1059	1.3691
11.0701	1.2746	11.07	1.3688
11.0346	1.2743	11.0344	1.3684
10.9992	1.274	10.9987	1.368
10.9634	1.2737	10.9633	1.3676
10.9275	1.2733	10.9276	1.3672
10.8918	1.273	10.8915	1.3669
10.8559	1.2727	10.8556	1.3664
10.82	1.2723	10.8197	1.366
10.7845	1.272	10.784	1.3656
10.7487	1.2716	10.7484	1.3652
10.7128	1.2712	10.7131	1.3647
10.677	1.2709	10.6775	1.3643
10.6411	1.2705	10.6414	1.3639
10.6055	1.2702	10.6054	1.3636
10.5696	1.2698	10.5698	1.3632
10.534	1.2695	10.534	1.3628
10.4982	1.2691	10.4984	1.3624
10.4626	1.2686	10.463	1.3619
10.4271	1.2683	10.4273	1.3615
10.3913	1.2679	10.3916	1.3611
10.3553	1.2675	10.3562	1.3607
10.3197	1.2671	10.3205	1.3604
10.2843	1.2667	10.2846	1.3601
10.2486	1.2663	10.2489	1.3597
10.2134	1.266	10.2134	1.3592
10.1778	1.2656	10.1773	1.3589
10.1419	1.2653	10.1414	1.3585
10.1059	1.2649	10.106	1.3581
10.0703	1.2645	10.0701	1.3578
10.0346	1.2642	10.0341	1.3574

## Sheet: Surface tension
Surface tension data for SSL and SSL + KCl vs. SSL mol fraction							Surface tension data for Tween 20 and Tween 20 + KCl vs. Tween 20 mole fraction							Surface tension data for k-carrageenan + SSL or Tween 20 vs. SSL or Tween 20 mole fraction
SSL	Surface tension	D.S.	SSL + KCl	Surface tension	D.S.		Tween 20	Surface tension	D.S.	Tween 20	Surface tension	D.S.		SSL	Surface tension	D.S.	Tween	Surface tension	D.S.
(XSSL)	(N·m-1)		(XSSL)	(N·m-1)			(XTween20)	(N·m-1)		(XTween20)	(N·m-1)			(XSSL)	(N·m-1)		(XTween20)	(N·m-1)
0	0.071	0.0015	0	0.0711	0.0009		0	0.072	0.0011	0	0.0721	0.0003		0	0.0712	0.0017	0	0.0714	0.0009
8.438e-08	0.0682	0.0017	8.827e-08	0.0656	0.0014		1.82e-07	0.0565	0.0001	1.779e-07	0.0569	0.0006		1.026e-07	0.06	0.0045	4.917e-07	0.048	0.0005
1.68e-07	0.0651	0.0015	1.704e-07	0.0617	0.0022		3.545e-07	0.0533	0.001	3.545e-07	0.0516	0.0007		2.058e-07	0.0571	0.0039	9.722e-07	0.0438	0.0003
2.53e-07	0.0626	0.0022	2.572e-07	0.0601	0.0038		5.317e-07	0.0478	0.0007	5.318e-07	0.0465	0.0001		3.103e-07	0.051	0.0044	1.456e-06	0.0427	0.0009
3.354e-07	0.061	0.0034	3.428e-07	0.0587	0.0054		7.089e-07	0.0449	0.0008	7.092e-07	0.0429	0.0004		4.149e-07	0.0493	0.0044	1.935e-06	0.041	0.001
8.413e-07	0.0559	0.0037	8.608e-07	0.0508	0.0043		8.885e-07	0.0426	0.0002	8.851e-07	0.0423	0.0002		5.174e-07	0.0462	0.0031	2.42e-06	0.0403	0.0013
1.256e-06	0.0549	0.0025	1.286e-06	0.0479	0.0025		1.059e-06	0.0409	0.0004	1.06e-06	0.0406	0.0006		1.031e-06	0.0426	0.0037	2.895e-06	0.0406	0.0006
1.674e-06	0.0521	0.0037	1.705e-06	0.0461	0.0014		1.24e-06	0.0401	0.0003	1.426e-06	0.0394	0.0001		1.54e-06	0.0401	0.0033	3.39e-06	0.04	0.0003
4.068e-06	0.0476	0.0027	2.13e-06	0.045	0.0025		1.769e-06	0.0389	0.0009	1.768e-06	0.0386	0.0002		2.574e-06	0.0402	0.0024	3.866e-06	0.0395	0.001
8.222e-06	0.0462	0.0023	4.261e-06	0.041	0.0015		8.837e-06	0.036	0.0002	8.839e-06	0.0352	0.0001		4.874e-06	0.0391	0.0021	4.344e-06	0.0398	0.0008
1.608e-05	0.0414	0.0012	8.201e-06	0.0403	0.0016		1.812e-05	0.0347	0.0001	1.813e-05	0.0346	0.0003		9.625e-06	0.0389	0.0023	4.826e-06	0.0399	0.0007
2.4e-05	0.0406	0.0008	1.609e-05	0.0389	0.0019		3.611e-05	0.0343	0.0001	3.618e-05	0.034	0.0001		1.934e-05	0.0397	0.0022	2.409e-05	0.0388	0.0006
3.228e-05	0.0397	0.0009	2.414e-05	0.0374	0.0017		5.426e-05	0.0339	0.0002	5.425e-05	0.0337	0.0002		2.845e-05	0.0395	0.0025	4.93e-05	0.0377	0.0004
4.003e-05	0.039	0.0012	3.216e-05	0.0365	0.0013		7.25e-05	0.034	0.0001	7.241e-05	0.0339	0.0002		3.853e-05	0.0377	0.0025	9.861e-05	0.0371	0.0002
6.028e-05	0.0387	0.0004	4.028e-05	0.0369	0.0015		9.055e-05	0.0337	0.0001	9.068e-05	0.0335	0.0003		4.835e-05	0.0379	0.0018	0.0001481	0.0366	0.0001
8.026e-05	0.0384	0.0011	6.015e-05	0.0365	0.0012									7.24e-05	0.0369	0.0019	0.0001976	0.0364	0.0004
0.0001203	0.038	0.0008	8.031e-05	0.0357	0.0009									9.636e-05	0.0361	0.0016
0.0001607	0.0375	0.0008	0.0001205	0.0355	0.0012									0.0001437	0.0355	0.0011
0.0002008	0.0372	0.0005	0.0001611	0.0348	0.0008									0.0001929	0.0348	0.0012
			0.0002009	0.035	0.0016									0.0002411	0.0346	0.0011
D.S. = Deviation standard														1.026e-07	0.0346	0.0009

## Sheet: NMR
1H NMR (500 MHz, Deuterium Oxide) δ 5.31 (s, 1H), 5.11 (d, J = 0.9 Hz, 1H), 4.85 (d, J = 2.75 Hz, 1H), 4.64 (d, J = 10.0 Hz, 2H), 4.70 – 4.55 (m, 1H), 4.40 (t, J = 1.6 Hz, 2H), 4.21 (s, 1H), 4.15 (s, 1H), 4.06 (s, 1H), 4.04 – 3.94 (m, 2H), 3.81 (s, 3H), 3.60 (d, J = 8.3 Hz, 1H), 3.44 (s, 1H).
